# Supplementary material for: In Vitro Model for Hepatotoxicity Studies Based on Primary Human Hepatocyte Cultivation in a Perfused 3D Bioreactor System
Source: Int J Mol Sci. 2016 Apr 16;17(4):584. doi: 10.3390/ijms17040584 (PMC4849040; doi:10.3390/ijms17040584)
Supplement: Supplementary file 1 [file ijms-17-00584-s001.zip]

Archive with 3 entries (2 files):
- ijms-122987-Supplementary Materials/
- ijms-122987-Supplementary Materials/ijms-122987-supplementary information 1.pdf
- ijms-122987-Supplementary Materials/Table_S4.xlsx
