# Supplementary material for: In Vitro Model for Hepatotoxicity Studies Based on Primary Human Hepatocyte Cultivation in a Perfused 3D Bioreactor System
Source: Int J Mol Sci. 2016 Apr 16;17(4):584. doi: 10.3390/ijms17040584 (PMC4849040; doi:10.3390/ijms17040584)
Supplement: Supplementary file 1 [file ijms-17-00584-s001.zip › ijms-122987-Supplementary Materials/Table_S4.xlsx]

## Sheet: Donor_run_full
ENTREZID	ENSEMBL	SYMBOL	GENENAME	GENEFAMILY	INICalls	PROBENUM	logFC	AveExpr	t	P.Value	adj.P.Val	B
2512	ENSG00000087086	FTL	ferritin, light polypeptide		I	17	-0.0859844	13.9143	-1.45526	0.179824	0.589049	-5.09647
341	ENSG00000130208	APOC1	apolipoprotein C-I	Secreted	I	17	0.180557	13.4754	2.08842	0.0665867	0.448215	-4.23948
336	ENSG00000158874	APOA2	apolipoprotein A-II	Secreted	I	29	0.25821	13.4468	3.7342	0.00473013	0.212272	-1.79646
7316	ENSG00000150991	UBC	ubiquitin C		I	22	-0.255165	13.4162	-3.23264	0.0103814	0.262194	-2.52896
213	ENSG00000163631	ALB	albumin	Secreted	I	15	-0.0494649	13.4023	-0.394771	0.702273	0.890646	-6.01319
345	ENSG00000110245	APOC3	apolipoprotein C-III	Secreted	I	10	0.355267	13.288	4.20222	0.00233825	0.168441	-1.14384
6168	ENSG00000197756	RPL37A	ribosomal protein L37a		I	4	-0.3248	13.2218	-3.63089	0.00554781	0.219755	-1.94483
7314	ENSG00000170315	UBB	ubiquitin B		I	14	-0.329674	13.0202	-2.3449	0.0438737	0.396842	-3.86257
5004	ENSG00000229314	ORM1	orosomucoid 1	Secreted	I	14	0.108972	13.0042	0.970049	0.357556	0.716596	-5.62336
1645	NA	AKR1C1	aldo-keto reductase family 1, member C1		I	22	-0.58333	12.9456	-2.45345	0.0367416	0.374673	-3.70047
4502	ENSG00000125148	MT2A	metallothionein 2A		I	13	-1.77308	12.8175	-5.41317	0.000436881	0.129213	0.374415
350	ENSG00000091583	APOH	apolipoprotein H (beta-2-glycoprotein I)	Secreted	I	9	0.415295	12.6624	1.57079	0.150937	0.563785	-4.95135
7276	ENSG00000118271	TTR	transthyretin	Secreted	I	10	0.347118	12.6321	1.49416	0.169595	0.578783	-5.04831
6176	ENSG00000137818	RPLP1	ribosomal protein, large, P1		I	4	-1.02331	12.5209	-5.14966	0.000618132	0.129879	0.0657845
2597	ENSG00000111640	GAPDH	glyceraldehyde-3-phosphate dehydrogenase		I	7	-0.596316	12.4823	-2.16076	0.0592211	0.433244	-4.13427
2197	ENSG00000149806	FAU	Finkel-Biskis-Reilly murine sarcoma virus (FBR-MuSV) ubiquitously expressed		I	17	-0.651297	12.4255	-2.92444	0.0170439	0.310442	-2.99072
3240	ENSG00000257017	HP	haptoglobin	peptidase	I	25	0.481986	12.4095	2.29152	0.047868	0.405937	-3.94182
10399	ENSG00000204628	GNB2L1	guanine nucleotide binding protein (G protein), beta polypeptide 2-like 1		I	17	-0.917768	12.3876	-2.62251	0.0278679	0.356812	-3.44627
11224	ENSG00000136942	RPL35	ribosomal protein L35		I	7	-0.735267	12.3585	-2.72088	0.0237328	0.338429	-3.29785
468	ENSG00000128272	ATF4	activating transcription factor 4		I	4	-0.784831	12.3499	-4.99276	0.000763601	0.129879	-0.123743
6205	ENSG00000142534	RPS11	ribosomal protein S11		I	8	-0.677616	12.3389	-3.2242	0.0105223	0.26458	-2.54152
259	ENSG00000106927	AMBP	alpha-1-microglobulin/bikunin precursor	Secreted	I	18	0.319737	12.2924	1.43325	0.185848	0.59319	-5.12339
6133	ENSG00000163682	RPL9	ribosomal protein L9		I	5	-0.9644	12.2878	-4.05165	0.00292345	0.178806	-1.35009
10209	ENSG00000173812	EIF1	eukaryotic translation initiation factor 1		I	13	-0.667755	12.2095	-2.81743	0.0202785	0.319935	-3.15211
567	ENSG00000166710	B2M	beta-2-microglobulin	Secreted	I	84	-0.671369	12.1207	-1.63121	0.137541	0.550616	-4.87306
51065	ENSG00000185088	RPS27L	ribosomal protein S27-like		I	7	-0.652163	12.0821	-2.90552	0.0175746	0.31251	-3.01922
12	NA	SERPINA3	serpin peptidase inhibitor, clade A (alpha-1 antiproteinase, antitrypsin), member 3	Secreted	I	21	-0.0502446	12.0354	-0.142062	0.890184	0.964157	-6.08412
348	ENSG00000130203	APOE	apolipoprotein E	Secreted	I	11	0.168179	11.9849	0.368867	0.720819	0.897731	-6.02346
6218	NA	RPS17	ribosomal protein S17		I	4	-0.897852	11.966	-3.99992	0.00315895	0.182676	-1.42179
2244	ENSG00000171564	FGB	fibrinogen beta chain	Secreted	I	40	-0.195706	11.9209	-0.49449	0.632894	0.860933	-5.96742
4257	ENSG00000008394	MGST1	microsomal glutathione S-transferase 1		I	29	-0.0566246	11.9197	-0.126593	0.902066	0.968522	-6.08631
1646	NA	AKR1C2	aldo-keto reductase family 1, member C2		I	19	-0.620848	11.914	-4.97997	0.000776994	0.129879	-0.139385
462	ENSG00000117601	SERPINC1	serpin peptidase inhibitor, clade C (antithrombin), member 1	Secreted	I	11	-0.229465	11.9025	-0.490099	0.635877	0.861877	-5.96964
5265	ENSG00000197249	SERPINA1	serpin peptidase inhibitor, clade A (alpha-1 antiproteinase, antitrypsin), member 1	peptidase	I	35	0.126976	11.8938	0.488705	0.636826	0.86193	-5.97034
6206	ENSG00000112306	RPS12	ribosomal protein S12		I	11	-1.1113	11.8924	-4.29727	0.0020341	0.166185	-1.01553
4637	ENSG00000092841	MYL6	myosin, light chain 6, alkali, smooth muscle and non-muscle		I	16	-1.05213	11.887	-2.41889	0.0388776	0.381605	-3.7522
5950	ENSG00000138207	RBP4	retinol binding protein 4, plasma	Secreted	I	9	0.107193	11.8836	0.256233	0.803575	0.931356	-6.06022
3303	NA	HSPA1A	heat shock 70kDa protein 1A		I	14	-1.49248	11.8813	-4.23807	0.00221819	0.167675	-1.09527
10952	ENSG00000106803	SEC61B	Sec61 beta subunit	transporter	I	6	-0.891291	11.7977	-1.56432	0.152437	0.56529	-4.95964
2787	ENSG00000174021	GNG5	guanine nucleotide binding protein (G protein), gamma 5		I	4	-0.743817	11.7844	-1.92062	0.0872179	0.486481	-4.47915
6152	ENSG00000114391	RPL24	ribosomal protein L24		NI	3	-1.39843	11.7758	-2.21389	0.0543216	0.423293	-4.0564
6414	ENSG00000250722	SEPP1	selenoprotein P, plasma, 1	Secreted	I	22	-0.500795	11.7631	-0.998605	0.34427	0.707934	-5.59671
6125	ENSG00000122406	RPL5	ribosomal protein L5		I	5	-1.17204	11.7538	-2.48961	0.0346319	0.368367	-3.64625
71	NA	ACTG1	actin, gamma 1		I	29	-0.605592	11.7391	-1.12039	0.29177	0.674387	-5.4764
5005	ENSG00000228278	ORM2	orosomucoid 2	Secreted	I	8	0.689714	11.7293	2.01459	0.0750131	0.464328	-4.34576
6647	ENSG00000142168	SOD1	superoxide dismutase 1, soluble		I	25	-0.790671	11.7255	-1.43077	0.186538	0.593273	-5.12641
6156	ENSG00000156482	RPL30	ribosomal protein L30		I	27	-0.759283	11.6392	-3.05343	0.013837	0.288538	-2.79675
7364	ENSG00000171234	UGT2B7	UDP glucuronosyltransferase 2 family, polypeptide B7		I	8	-0.613543	11.6357	-0.635148	0.541259	0.818395	-5.88656
718	ENSG00000125730	C3	complement component 3	Secreted	I	8	-0.600066	11.6293	-0.723856	0.487679	0.790335	-5.82617
2168	ENSG00000163586	FABP1	fatty acid binding protein 1, liver	transporter	I	30	0.149358	11.6277	0.348238	0.735728	0.904467	-6.03116
6135	ENSG00000142676	RPL11	ribosomal protein L11		I	11	-1.29563	11.5916	-3.23864	0.0102826	0.262137	-2.52003
4282	ENSG00000240972	MIF	macrophage migration inhibitory factor (glycosylation-inhibiting factor)	Secreted	I	14	-0.29978	11.5626	-1.18685	0.265894	0.655159	-5.40642
6230	NA	RPS25	ribosomal protein S25		I	12	-1.17913	11.5304	-2.79065	0.0211818	0.324147	-3.19252
103910	ENSG00000118680	MYL12B	myosin, light chain 12B, regulatory		I	5	-1.01279	11.4831	-1.10607	0.297595	0.678631	-5.49108
3875	ENSG00000111057	KRT18	keratin 18		I	4	-0.614379	11.4723	-1.06994	0.312705	0.688881	-5.52751
26471	ENSG00000176046	NUPR1	nuclear protein, transcriptional regulator, 1		I	10	-0.91412	11.4386	-4.85194	0.000925884	0.136864	-0.297517
445	ENSG00000130707	ASS1	argininosuccinate synthase 1		I	4	-0.630097	11.4211	-1.68483	0.126562	0.53699	-4.80232
10437	ENSG00000216490	IFI30	interferon, gamma-inducible protein 30		I	11	-0.0473779	11.3915	-0.102208	0.920849	0.974669	-6.08926
2243	ENSG00000171560	FGA	fibrinogen alpha chain	Secreted	I	52	0.0519545	11.3053	0.115629	0.910505	0.971393	-6.08771
2023	ENSG00000074800	ENO1	enolase 1, (alpha)	peptidase	I	11	-1.46247	11.3006	-2.12689	0.0625657	0.440173	-4.18366
335	ENSG00000118137	APOA1	apolipoprotein A-I	Secreted	I	62	1.34361	11.2733	2.77358	0.021779	0.326122	-3.21829
7018	ENSG00000091513	TF	transferrin	Secreted	I	32	0.496529	11.2615	0.869679	0.40724	0.744979	-5.71203
6155	ENSG00000131469	RPL27	ribosomal protein L27		I	13	-1.24544	11.2509	-3.68616	0.00509332	0.216963	-1.86528
325	ENSG00000132703	APCS	amyloid P component, serum	Secreted	I	11	-0.490805	11.2155	-0.796073	0.446631	0.768768	-5.77189
8878	ENSG00000161011	SQSTM1	sequestosome 1		I	55	-0.661445	11.2017	-2.16171	0.0591301	0.432879	-4.13289
2266	ENSG00000171557	FGG	fibrinogen gamma chain	Secreted	I	22	-0.556706	11.1574	-0.725202	0.486892	0.789765	-5.8252
967	ENSG00000135404	CD63	CD63 molecule		I	18	-0.790423	11.1535	-1.60973	0.142174	0.555103	-4.90107
123	ENSG00000147872	PLIN2	perilipin 2		I	15	-0.876633	11.1371	-1.84165	0.0989048	0.506631	-4.58938
1938	ENSG00000167658	EEF2	eukaryotic translation elongation factor 2	GTPase	I	77	-1.10396	11.0963	-2.93961	0.0166301	0.306336	-2.96786
54543	ENSG00000196683	TOMM7	translocase of outer mitochondrial membrane 7 homolog (yeast)	transporter	I	4	-1.35446	11.0763	-3.43569	0.00752551	0.24404	-2.22894
5689	ENSG00000008018	PSMB1	proteasome (prosome, macropain) subunit, beta type, 1	peptidase	I	22	-1.25918	11.0647	-2.02577	0.0736741	0.461527	-4.32974
2879	ENSG00000167468	GPX4	glutathione peroxidase 4	Secreted	I	17	-0.297727	11.0497	-0.863645	0.410375	0.746495	-5.7171
5037	ENSG00000089220	PEBP1	phosphatidylethanolamine binding protein 1		I	7	0.379859	11.0382	0.779622	0.455774	0.773305	-5.78465
22949	ENSG00000106853	PTGR1	prostaglandin reductase 1		I	11	-0.89099	11.0246	-1.41765	0.19022	0.596263	-5.14231
6167	ENSG00000145592	RPL37	ribosomal protein L37		NI	27	-0.490362	11.0153	-3.79319	0.00432112	0.206989	-1.71239
29997	ENSG00000105373	GLTSCR2	glioma tumor suppressor candidate region gene 2		I	25	-1.25403	11.0095	-3.64345	0.00544094	0.218733	-1.92672
6132	ENSG00000161016	RPL8	ribosomal protein L8		I	16	-1.08042	10.9946	-2.58887	0.0294428	0.359559	-3.49696
3699	ENSG00000162267	ITIH3	inter-alpha-trypsin inhibitor heavy chain 3		I	10	-0.168795	10.9651	-0.218522	0.831934	0.942044	-6.06962
5660	ENSG00000197746	PSAP	prosaposin	Secreted	I	41	-0.903052	10.9631	-1.64524	0.134587	0.545945	-4.85466
116842	ENSG00000164406	LEAP2	liver expressed antimicrobial peptide 2	Secreted	I	20	0.526673	10.9601	0.731058	0.48348	0.78822	-5.82096
522	ENSG00000154723	ATP5J	ATP synthase, H+ transporting, mitochondrial Fo complex, subunit F6	transporter	I	7	-0.362827	10.9311	-0.739459	0.478611	0.785314	-5.81483
4946	ENSG00000104904	OAZ1	ornithine decarboxylase antizyme 1		I	63	-0.837143	10.9198	-1.95354	0.082742	0.480235	-4.43268
7295	ENSG00000136810	TXN	thioredoxin		I	36	-0.966997	10.9069	-1.37084	0.203884	0.607263	-5.19834
1508	ENSG00000164733	CTSB	cathepsin B	peptidase	I	42	-0.305038	10.892	-0.620283	0.550567	0.822221	-5.89598
3094	ENSG00000169567	HINT1	histidine triad nucleotide binding protein 1		I	45	-0.644759	10.8763	-1.48065	0.173089	0.582256	-5.06513
4837	ENSG00000166741	NNMT	nicotinamide N-methyltransferase		I	11	-0.80208	10.8633	-2.61932	0.0280135	0.356812	-3.45108
8655	ENSG00000088986	DYNLL1	dynein, light chain, LC8-type 1		I	4	-0.352361	10.8627	-0.919149	0.382169	0.731131	-5.66931
521	ENSG00000169020	ATP5I	ATP synthase, H+ transporting, mitochondrial Fo complex, subunit E	transporter	NI	15	0.00541099	10.8596	0.0200222	0.984466	0.994707	-6.09456
338	ENSG00000084674	APOB	apolipoprotein B	Secreted	I	33	-0.270262	10.8315	-0.504043	0.626429	0.85854	-5.96252
1347	ENSG00000112695	COX7A2	cytochrome c oxidase subunit VIIa polypeptide 2 (liver)	transporter	I	31	-0.909692	10.8265	-2.03509	0.0725762	0.45903	-4.31638
4694	ENSG00000125356	NDUFA1	NADH dehydrogenase (ubiquinone) 1 alpha subcomplex, 1, 7.5kDa		I	28	-0.772757	10.7697	-1.42608	0.187847	0.594453	-5.1321
716	NA	C1S	complement component 1, s subcomponent	G-protein coupled receptor	I	11	-0.0700344	10.7498	-0.102373	0.920722	0.974669	-6.08924
6194	ENSG00000137154	RPS6	ribosomal protein S6		I	6	-0.707942	10.7359	-1.98446	0.0787374	0.472125	-4.38877
7280	ENSG00000137267	TUBB2A	tubulin, beta 2A class IIa	GTPase	I	22	-0.575228	10.7075	-0.699457	0.502074	0.797417	-5.84349
6288	ENSG00000173432	SAA1	serum amyloid A1	Secreted	I	7	-0.813849	10.6977	-3.10084	0.0128207	0.278842	-2.72568
5464	ENSG00000180817	PPA1	pyrophosphatase (inorganic) 1		I	4	-0.556212	10.6697	-0.925075	0.379242	0.729927	-5.66407
124	ENSG00000187758	ADH1A	alcohol dehydrogenase 1A (class I), alpha polypeptide		I	18	0.459489	10.6689	0.562158	0.587836	0.84045	-5.93085
3105	NA	HLA-A	major histocompatibility complex, class I, A		I	15	-0.644993	10.6682	-0.939183	0.372339	0.725806	-5.65146
7458	NA	EIF4H	eukaryotic translation initiation factor 4H		I	4	-1.04706	10.642	-1.38242	0.200427	0.604283	-5.18458
9045	ENSG00000188846	RPL14	ribosomal protein L14		I	8	-1.96442	10.6417	-3.16417	0.0115821	0.273324	-2.63099
5919	ENSG00000106538	RARRES2	retinoic acid receptor responder (tazarotene induced) 2	Secreted	I	10	0.331337	10.6239	0.63029	0.544291	0.819424	-5.88966
6193	ENSG00000083845	RPS5	ribosomal protein S5		I	8	-1.7573	10.6144	-2.95024	0.0163463	0.30578	-2.95186
2638	ENSG00000145321	GC	group-specific component (vitamin D binding protein)	Secreted	I	10	-0.00631656	10.6061	-0.00902932	0.992994	0.997352	-6.09473
7366	NA	UGT2B15	UDP glucuronosyltransferase 2 family, polypeptide B15		I	9	0.174891	10.5888	0.284727	0.782344	0.923061	-6.05215
1340	ENSG00000126267	COX6B1	cytochrome c oxidase subunit VIb polypeptide 1 (ubiquitous)	transporter	I	8	-0.304559	10.5708	-0.84964	0.417716	0.751375	-5.72877
3106	NA	HLA-B	major histocompatibility complex, class I, B		I	25	0.416037	10.5649	1.1933	0.263484	0.653679	-5.39948
6137	ENSG00000167526	RPL13	ribosomal protein L13		I	8	-0.983108	10.5632	-2.83192	0.0198062	0.319198	-3.13024
229	ENSG00000136872	ALDOB	aldolase B, fructose-bisphosphate		I	41	0.210261	10.5628	0.60761	0.558576	0.826398	-5.90385
2267	ENSG00000104760	FGL1	fibrinogen-like 1	Secreted	I	10	0.752564	10.5619	0.995476	0.345707	0.709242	-5.59966
84790	ENSG00000167553	TUBA1C	tubulin, alpha 1c	GTPase	I	18	-1.42443	10.5478	-1.70457	0.122727	0.531178	-4.776
5052	ENSG00000117450	PRDX1	peroxiredoxin 1	Secreted	I	5	-0.817496	10.5278	-1.16957	0.272435	0.660919	-5.42489
1522	ENSG00000101160	CTSZ	cathepsin Z	peptidase	I	11	0.61284	10.5248	1.2014	0.260483	0.652193	-5.39072
518	ENSG00000154518	ATP5G3	ATP synthase, H+ transporting, mitochondrial Fo complex, subunit C3 (subunit 9)	transporter	I	36	-0.425708	10.5215	-0.892252	0.39566	0.739308	-5.69278
51142	ENSG00000106153	CHCHD2	coiled-coil-helix-coiled-coil-helix domain containing 2		I	5	-0.980217	10.5158	-2.50099	0.033993	0.365891	-3.62915
1559	ENSG00000138109	CYP2C9	cytochrome P450, family 2, subfamily C, polypeptide 9	Secreted	I	22	0.100858	10.5119	0.197578	0.847799	0.948033	-6.0742
6122	ENSG00000100316	RPL3	ribosomal protein L3		I	4	-1.01665	10.5109	-2.22881	0.0530183	0.419709	-4.03444
6191	ENSG00000198034	RPS4X	ribosomal protein S4, X-linked		I	4	-1.26136	10.4903	-2.30797	0.0466005	0.403332	-3.91744
7360	ENSG00000169764	UGP2	UDP-glucose pyrophosphorylase 2		I	10	0.0719477	10.481	0.124047	0.904025	0.96928	-6.08665
6124	ENSG00000174444	RPL4	ribosomal protein L4	Secreted	I	5	-1.20195	10.4759	-3.83982	0.00402426	0.200448	-1.64628
7104	ENSG00000169903	TM4SF4	transmembrane 4 L six family member 4		I	10	0.439749	10.4658	0.674995	0.516769	0.806368	-5.86031
10627	ENSG00000101608	MYL12A	myosin, light chain 12A, regulatory, non-sarcomeric		I	28	-0.661501	10.4554	-1.01271	0.337846	0.704759	-5.58333
10410	ENSG00000142089	IFITM3	interferon induced transmembrane protein 3		I	4	-0.197723	10.4534	-0.196478	0.848634	0.948349	-6.07442
715	ENSG00000159403	C1R	complement component 1, r subcomponent	peptidase	I	33	0.225936	10.4326	0.422742	0.682479	0.881378	-6.00134
3958	ENSG00000131981	LGALS3	lectin, galactoside-binding, soluble, 3		I	11	-1.19611	10.4053	-3.15629	0.0117291	0.273324	-2.64275
6181	ENSG00000177600	RPLP2	ribosomal protein, large, P2	Secreted	I	3	-1.72438	10.3875	-2.84549	0.019374	0.318399	-3.10976
2079	ENSG00000100632	ERH	enhancer of rudimentary homolog (Drosophila)		I	17	-1.1745	10.3873	-2.43946	0.0375918	0.376848	-3.72142
6303	ENSG00000130066	SAT1	spermidine/spermine N1-acetyltransferase 1		I	19	-0.465337	10.3829	-1.18313	0.267292	0.656409	-5.41042
1528	ENSG00000166347	CYB5A	cytochrome b5 type A (microsomal)	transporter	I	33	-0.0237739	10.3807	-0.0371809	0.971159	0.990289	-6.09404
1576	ENSG00000160868	CYP3A4	cytochrome P450, family 3, subfamily A, polypeptide 4		I	37	-0.473717	10.3714	-0.595328	0.5664	0.831019	-5.91134
23480	ENSG00000132432	SEC61G	Sec61 gamma subunit	transporter	I	11	-1.07195	10.3286	-3.69412	0.00503117	0.216176	-1.85385
3916	ENSG00000185896	LAMP1	lysosomal-associated membrane protein 1		I	31	-0.590258	10.324	-1.62062	0.139808	0.552084	-4.88689
216	ENSG00000165092	ALDH1A1	aldehyde dehydrogenase 1 family, member A1		I	29	-0.198211	10.2911	-0.314215	0.760573	0.914056	-6.04291
2495	ENSG00000167996	FTH1	ferritin, heavy polypeptide 1		I	12	-1.39168	10.2765	-2.25816	0.0505432	0.413102	-3.99116
29796	ENSG00000184076	UQCR10	ubiquinol-cytochrome c reductase, complex III subunit X	transporter	I	10	-0.70544	10.271	-2.28995	0.0479903	0.406338	-3.94414
509	ENSG00000165629	ATP5C1	ATP synthase, H+ transporting, mitochondrial F1 complex, gamma polypeptide 1	transporter	I	7	-0.762773	10.2518	-0.92498	0.379289	0.729927	-5.66415
84418	ENSG00000120306	CYSTM1	cysteine-rich transmembrane module containing 1		I	21	-0.572701	10.2246	-1.38119	0.200791	0.604283	-5.18604
10383	ENSG00000188229	TUBB4B	tubulin, beta 4B class IVb	GTPase	I	14	-0.740136	10.2204	-0.859963	0.412296	0.747935	-5.72018
9349	ENSG00000125691	RPL23	ribosomal protein L23		I	5	-1.83973	10.2142	-2.43489	0.0378738	0.378085	-3.72826
5687	NA	PSMA6	proteasome (prosome, macropain) subunit, alpha type, 6	peptidase	I	5	-1.12037	10.2018	-2.37444	0.0418069	0.389633	-3.81857
1349	NA	COX7B	cytochrome c oxidase subunit VIIb	transporter	I	15	-0.967812	10.1736	-1.52465	0.161939	0.573643	-5.01006
4495	ENSG00000125144	MT1G	metallothionein 1G	Secreted	I	32	-4.9193	10.1632	-8.07026	2.15945e-05	0.0455202	2.87048
4700	NA	NDUFA6	NADH dehydrogenase (ubiquinone) 1 alpha subcomplex, 6, 14kDa		I	9	-1.28043	10.1603	-1.48349	0.172349	0.581462	-5.0616
5479	ENSG00000166794	PPIB	peptidylprolyl isomerase B (cyclophilin B)		I	18	-0.409037	10.1601	-1.3987	0.195655	0.601388	-5.16514
805	NA	CALM2	calmodulin 2 (phosphorylase kinase, delta)		I	16	-0.0751841	10.152	-0.248374	0.809462	0.933855	-6.0623
6192	ENSG00000129824	RPS4Y1	ribosomal protein S4, Y-linked 1		I	7	-1.49103	10.1514	-2.78977	0.0212123	0.324182	-3.19385
6141	ENSG00000063177	RPL18	ribosomal protein L18		I	8	-1.41152	10.15	-3.07529	0.0133584	0.284314	-2.76396
6748	NA	SSR4	signal sequence receptor, delta	Secreted	I	10	-0.377957	10.1312	-0.711834	0.494739	0.793357	-5.83477
1109	NA	AKR1C4	aldo-keto reductase family 1, member C4	transporter	I	8	-0.656835	10.1065	-0.818397	0.434421	0.760893	-5.75421
1192	NA	CLIC1	chloride intracellular channel 1	ion channel	I	22	-0.403789	10.1058	-0.933623	0.375048	0.727893	-5.65645
10961	ENSG00000089248	ERP29	endoplasmic reticulum protein 29	Secreted	I	33	-0.456725	10.0683	-0.830462	0.427917	0.757879	-5.74448
1329	ENSG00000135940	COX5B	cytochrome c oxidase subunit Vb	transporter	I	7	-0.805074	10.0612	-1.53761	0.158779	0.570619	-4.99366
10134	NA	BCAP31	B-cell receptor-associated protein 31		I	19	-0.730148	10.0506	-1.33004	0.216467	0.61674	-5.24619
4710	ENSG00000065518	NDUFB4	NADH dehydrogenase (ubiquinone) 1 beta subcomplex, 4, 15kDa		I	20	0.0124737	10.0413	0.0344577	0.97327	0.991025	-6.09414
9518	ENSG00000130513	GDF15	growth differentiation factor 15	Secreted	I	32	-1.12187	10.0405	-2.23856	0.0521834	0.417152	-4.02008
1327	ENSG00000131143	COX4I1	cytochrome c oxidase subunit IV isoform 1	transporter	I	17	-0.50013	10.0402	-0.964715	0.360079	0.718373	-5.62827
125	ENSG00000196616	ADH1B	alcohol dehydrogenase 1B (class I), beta polypeptide		I	29	1.24657	10.0344	1.59902	0.144539	0.557175	-4.91497
1476	ENSG00000160213	CSTB	cystatin B (stefin B)		I	33	-0.657265	10.0297	-1.16004	0.276102	0.663277	-5.435
284361	ENSG00000161671	EMC10	ER membrane protein complex subunit 10		I	11	0.300292	10.0292	0.515616	0.618641	0.855274	-5.95647
2	ENSG00000175899	A2M	alpha-2-macroglobulin	Secreted	I	9	0.942596	10.0255	1.12184	0.291184	0.673934	-5.4749
6727	ENSG00000140319	SRP14	signal recognition particle 14kDa (homologous Alu RNA binding protein)		I	8	-0.926856	10.0194	-3.37163	0.00832556	0.249642	-2.32315
11337	ENSG00000170296	GABARAP	GABA(A) receptor-associated protein		I	18	-0.686538	10.0175	-0.952647	0.365836	0.721822	-5.63929
5694	ENSG00000142507	PSMB6	proteasome (prosome, macropain) subunit, beta type, 6	peptidase	I	9	-1.06332	10.0112	-1.9806	0.0792268	0.472351	-4.39427
3956	ENSG00000100097	LGALS1	lectin, galactoside-binding, soluble, 1		I	5	-0.49553	9.99968	-0.647659	0.533497	0.815062	-5.87847
23521	ENSG00000142541	RPL13A	ribosomal protein L13a		I	8	-0.649296	9.99826	-2.49481	0.0343387	0.366951	-3.63844
1603	ENSG00000129562	DAD1	defender against cell death 1		I	39	-1.15284	9.98994	-2.06362	0.0693104	0.45274	-4.27532
83729	ENSG00000139269	INHBE	inhibin, beta E	Secreted	I	11	-0.443294	9.9889	-0.711646	0.49485	0.793357	-5.8349
9168	ENSG00000034510	TMSB10	thymosin beta 10		I	11	-0.676472	9.98582	-1.06483	0.314891	0.690588	-5.5326
10549	ENSG00000123131	PRDX4	peroxiredoxin 4	Secreted	I	7	-0.064973	9.96979	-0.13096	0.898709	0.966821	-6.08572
9551	ENSG00000241468	ATP5J2	ATP synthase, H+ transporting, mitochondrial Fo complex, subunit F2	transporter	I	8	-1.00043	9.96457	-1.73824	0.116428	0.525993	-4.73076
1351	ENSG00000176340	COX8A	cytochrome c oxidase subunit VIIIA (ubiquitous)	transporter	I	20	-0.838818	9.9614	-1.24501	0.2448	0.638777	-5.34284
6888	ENSG00000177156	TALDO1	transaldolase 1		I	10	-1.42491	9.94322	-1.82135	0.102139	0.509424	-4.61742
4715	ENSG00000147684	NDUFB9	NADH dehydrogenase (ubiquinone) 1 beta subcomplex, 9, 22kDa		I	16	-0.960168	9.9384	-1.75068	0.114178	0.524986	-4.71395
51258	ENSG00000111639	MRPL51	mitochondrial ribosomal protein L51		I	10	-1.18366	9.93837	-1.99939	0.0768704	0.468296	-4.36749
27018	ENSG00000166681	NGFRAP1	nerve growth factor receptor (TNFRSF16) associated protein 1	Secreted	I	10	0.226781	9.9319	0.380546	0.712432	0.894667	-6.01891
2617	ENSG00000106105	GARS	glycyl-tRNA synthetase	Secreted	I	19	-1.08797	9.92999	-2.04806	0.071074	0.456223	-4.29774
400916	ENSG00000250479	CHCHD10	coiled-coil-helix-coiled-coil-helix domain containing 10		I	6	-0.594058	9.92853	-1.62727	0.13838	0.551477	-4.87821
7873	NA	MANF	mesencephalic astrocyte-derived neurotrophic factor	Secreted	I	11	-0.23939	9.92136	-0.365869	0.722978	0.898439	-6.02461
6633	ENSG00000125743	SNRPD2	small nuclear ribonucleoprotein D2 polypeptide 16.5kDa		I	8	-1.88435	9.91657	-2.45948	0.0363812	0.373854	-3.69144
3939	ENSG00000134333	LDHA	lactate dehydrogenase A		I	13	-0.579129	9.90955	-0.703232	0.49983	0.796535	-5.84084
38	ENSG00000075239	ACAT1	acetyl-CoA acetyltransferase 1		I	9	-0.884155	9.8999	-1.30881	0.22327	0.621842	-5.27072
2147	ENSG00000180210	F2	coagulation factor II (thrombin)	peptidase	I	22	-0.36348	9.89553	-0.606872	0.559044	0.826628	-5.90431
1892	ENSG00000127884	ECHS1	enoyl CoA hydratase, short chain, 1, mitochondrial		I	11	-0.407796	9.89493	-0.583712	0.573857	0.833737	-5.91829
539	ENSG00000241837	ATP5O	ATP synthase, H+ transporting, mitochondrial F1 complex, O subunit	transporter	I	19	-0.996957	9.89079	-2.28065	0.0487237	0.407897	-3.95791
2224	ENSG00000160752	FDPS	farnesyl diphosphate synthase		I	6	1.37689	9.88612	3.02071	0.0145865	0.292647	-2.84587
140823	ENSG00000125995	ROMO1	reactive oxygen species modulator 1		I	20	-1.09233	9.88417	-1.99339	0.0776151	0.469908	-4.37604
11034	ENSG00000125868	DSTN	destrin (actin depolymerizing factor)		I	22	-0.807786	9.87736	-1.74368	0.11544	0.525993	-4.72342
83443	ENSG00000169976	SF3B5	splicing factor 3b, subunit 5, 10kDa		I	21	-1.10768	9.8764	-2.35567	0.0431088	0.39367	-3.84654
9445	ENSG00000136156	ITM2B	integral membrane protein 2B		I	30	-0.234074	9.87048	-0.542249	0.600912	0.847057	-5.94207
866	ENSG00000170099	SERPINA6	serpin peptidase inhibitor, clade A (alpha-1 antiproteinase, antitrypsin), member 6	Secreted	I	11	0.851158	9.86912	1.07705	0.309687	0.68692	-5.52042
7009	ENSG00000139644	TMBIM6	transmembrane BAX inhibitor motif containing 6		I	42	-0.78708	9.86726	-1.87533	0.0937511	0.498025	-4.54259
10376	ENSG00000123416	TUBA1B	tubulin, alpha 1b	GTPase	I	16	-0.784308	9.86155	-1.04031	0.325537	0.697022	-5.55671
3273	ENSG00000113905	HRG	histidine-rich glycoprotein	Secreted	I	10	1.26134	9.84349	1.62889	0.138034	0.550915	-4.87609
1050	ENSG00000245848	CEBPA	CCAAT/enhancer binding protein (C/EBP), alpha		I	11	0.516956	9.8333	1.51043	0.165472	0.575417	-5.02796
6185	ENSG00000118705	RPN2	ribophorin II		I	9	0.254958	9.82702	0.481276	0.641892	0.863896	-5.97405
22809	ENSG00000169136	ATF5	activating transcription factor 5		I	39	-1.13659	9.82668	-1.5998	0.144365	0.556852	-4.91395
689	ENSG00000145741	BTF3	basic transcription factor 3		I	20	-0.492283	9.82646	-1.35861	0.207587	0.609479	-5.21277
3484	ENSG00000146678	IGFBP1	insulin-like growth factor binding protein 1	Secreted	I	11	-2.39447	9.82218	-5.42871	0.000428161	0.129213	0.39224
563	ENSG00000160862	AZGP1	alpha-2-glycoprotein 1, zinc-binding	Secreted	I	7	-0.600062	9.81017	-1.28415	0.231397	0.627875	-5.29888
2938	NA	GSTA1	glutathione S-transferase alpha 1		I	13	0.542632	9.79569	0.644726	0.535311	0.815688	-5.88038
1652	ENSG00000099977	DDT	D-dopachrome tautomerase		I	8	1.04592	9.77717	2.57223	0.030255	0.360605	-3.52203
125144	ENSG00000175061	LRRC75A-AS1	LRRC75A antisense RNA 1		I	33	-1.78857	9.77589	-4.4973	0.00152358	0.160282	-0.750491
55831	ENSG00000125037	EMC3	ER membrane protein complex subunit 3		I	11	-1.57807	9.7755	-2.24928	0.0512804	0.415087	-4.00428
23475	ENSG00000103485	QPRT	quinolinate phosphoribosyltransferase		I	22	0.311847	9.7744	0.485508	0.639003	0.863177	-5.97194
10109	ENSG00000163466	ARPC2	actin related protein 2/3 complex, subunit 2, 34kDa		I	9	0.23335	9.77146	0.779739	0.455708	0.773265	-5.78456
5250	ENSG00000075415	SLC25A3	solute carrier family 25 (mitochondrial carrier; phosphate carrier), member 3	transporter	I	57	-0.0811127	9.76308	-0.222912	0.828618	0.940609	-6.0686
6923	ENSG00000103363	TCEB2	transcription elongation factor B (SIII), polypeptide 2 (18kDa, elongin B)		NI	6	-0.388191	9.75247	-0.875519	0.404221	0.743438	-5.70709
1544	ENSG00000140505	CYP1A2	cytochrome P450, family 1, subfamily A, polypeptide 2		I	18	-0.397254	9.72947	-0.945748	0.369158	0.723259	-5.64555
9377	ENSG00000178741	COX5A	cytochrome c oxidase subunit Va	transporter	I	5	-0.74076	9.72625	-0.981031	0.352402	0.713556	-5.61318
5688	ENSG00000101182	PSMA7	proteasome (prosome, macropain) subunit, alpha type, 7	peptidase	I	10	-0.783596	9.70934	-1.35106	0.209903	0.611724	-5.22165
6834	NA	SURF1	surfeit 1	transporter	I	8	-0.935501	9.70089	-2.02945	0.0732392	0.460552	-4.32447
126328	ENSG00000174886	NDUFA11	NADH dehydrogenase (ubiquinone) 1 alpha subcomplex, 11, 14.7kDa		I	21	-0.806553	9.69875	-1.50173	0.167666	0.577466	-5.03886
506	ENSG00000110955	ATP5B	ATP synthase, H+ transporting, mitochondrial F1 complex, beta polypeptide	transporter	I	22	-0.515322	9.69616	-1.25906	0.239917	0.635537	-5.32717
10455	ENSG00000198721	ECI2	enoyl-CoA delta isomerase 2		I	11	0.0419596	9.68942	0.085431	0.933803	0.978333	-6.09092
197	ENSG00000145192	AHSG	alpha-2-HS-glycoprotein	Secreted	I	21	1.73609	9.68525	2.02919	0.0732696	0.460587	-4.32484
55908	ENSG00000130173	C19orf80	chromosome 19 open reading frame 80	Secreted	I	10	0.994443	9.68519	1.63642	0.136437	0.549483	-4.86624
9352	ENSG00000091164	TXNL1	thioredoxin-like 1		I	15	-1.25602	9.68371	-1.94561	0.0837994	0.481697	-4.44389
4666	ENSG00000196531	NACA	nascent polypeptide-associated complex alpha subunit		I	7	-1.11925	9.68145	-3.10678	0.012699	0.278842	-2.71679
100128731	ENSG00000228474	OST4	oligosaccharyltransferase 4 homolog (S. cerevisiae)		I	20	-0.857406	9.67307	-1.3755	0.202487	0.605682	-5.19281
11315	ENSG00000116288	PARK7	parkinson protein 7		I	15	-1.15408	9.66831	-1.96185	0.081647	0.476377	-4.4209
4691	ENSG00000115053	NCL	nucleolin		I	12	-1.16855	9.65135	-1.85591	0.0966915	0.502482	-4.56961
9588	ENSG00000117592	PRDX6	peroxiredoxin 6	Secreted	I	37	-1.50263	9.64648	-2.99275	0.0152603	0.295935	-2.8879
1345	ENSG00000164919	COX6C	cytochrome c oxidase subunit VIc	transporter	I	21	-0.557443	9.64159	-1.39435	0.196921	0.601577	-5.17035
5683	NA	PSMA2	proteasome (prosome, macropain) subunit, alpha type, 2	peptidase	I	11	-0.372705	9.63185	-0.907629	0.387906	0.734165	-5.67943
7363	ENSG00000156096	UGT2B4	UDP glucuronosyltransferase 2 family, polypeptide B4		I	20	0.464875	9.62978	1.63302	0.137157	0.550467	-4.87069
10959	ENSG00000086598	TMED2	transmembrane emp24 domain trafficking protein 2		I	29	-0.521147	9.62018	-1.04636	0.322884	0.695558	-5.5508
84833	ENSG00000173915	USMG5	up-regulated during skeletal muscle growth 5 homolog (mouse)		I	13	-0.957	9.61574	-1.94947	0.0832831	0.481141	-4.43844
57515	ENSG00000111897	SERINC1	serine incorporator 1	transporter	I	11	-0.281461	9.61184	-0.93337	0.375172	0.727893	-5.65668
7431	ENSG00000026025	VIM	vimentin		I	21	-1.27819	9.61132	-2.05695	0.0700615	0.454413	-4.28494
51504	ENSG00000173113	TRMT112	tRNA methyltransferase 11-2 homolog (S. cerevisiae)		I	4	-0.193928	9.61105	-0.498619	0.630095	0.859761	-5.96531
3312	ENSG00000109971	HSPA8	heat shock 70kDa protein 8		I	20	-0.673461	9.60604	-2.27059	0.0495299	0.410006	-3.9728
7533	ENSG00000128245	YWHAH	tyrosine 3-monooxygenase/tryptophan 5-monooxygenase activation protein, eta		I	22	-0.226578	9.60572	-0.447119	0.665435	0.87396	-5.99038
3326	ENSG00000096384	HSP90AB1	heat shock protein 90kDa alpha (cytosolic), class B member 1		NI	4	-0.901694	9.60108	-1.61785	0.140406	0.552522	-4.8905
10694	ENSG00000156261	CCT8	chaperonin containing TCP1, subunit 8 (theta)		I	20	-1.15173	9.58246	-2.29646	0.0474841	0.405276	-3.93451
4706	ENSG00000004779	NDUFAB1	NADH dehydrogenase (ubiquinone) 1, alpha/beta subcomplex, 1, 8kDa	transporter	I	8	-0.942838	9.57372	-1.7295	0.118035	0.526983	-4.74255
79001	ENSG00000167397	VKORC1	vitamin K epoxide reductase complex, subunit 1	peptidase	I	6	0.236254	9.57208	0.399391	0.698986	0.88922	-6.01128
11313	ENSG00000011009	LYPLA2	lysophospholipase II	Secreted	NI	6	-0.385415	9.56912	-0.607311	0.558765	0.826398	-5.90404
58515	ENSG00000113811	SELK	selenoprotein K	Secreted	I	22	-1.94247	9.56475	-3.09482	0.0129453	0.278842	-2.7347
4738	ENSG00000129559	NEDD8	neural precursor cell expressed, developmentally down-regulated 8		I	27	-0.958051	9.56276	-1.2093	0.257582	0.649341	-5.38213
722	ENSG00000123838	C4BPA	complement component 4 binding protein, alpha	Secreted	I	21	0.359797	9.56188	0.511456	0.621435	0.856773	-5.95866
10519	ENSG00000185043	CIB1	calcium and integrin binding 1 (calmyrin)		I	9	-0.842678	9.55433	-1.5729	0.150449	0.562984	-4.94864
2167	ENSG00000170323	FABP4	fatty acid binding protein 4, adipocyte	transporter	I	9	-0.241852	9.54267	-0.754827	0.469787	0.780019	-5.80345
1593	ENSG00000135929	CYP27A1	cytochrome P450, family 27, subfamily A, polypeptide 1		I	11	0.256727	9.53517	0.602502	0.561823	0.828598	-5.90698
3074	ENSG00000049860	HEXB	hexosaminidase B (beta polypeptide)		I	8	-0.277229	9.53079	-0.530555	0.608664	0.850484	-5.94848
64981	ENSG00000130312	MRPL34	mitochondrial ribosomal protein L34	Secreted	I	11	-0.736851	9.52531	-1.16749	0.273233	0.6617	-5.42711
3698	ENSG00000151655	ITIH2	inter-alpha-trypsin inhibitor heavy chain 2	Secreted	I	31	0.959348	9.52119	1.79097	0.107163	0.514796	-4.65912
5624	ENSG00000115718	PROC	protein C (inactivator of coagulation factors Va and VIIIa)	peptidase	I	22	0.250906	9.51388	0.281164	0.784989	0.923534	-6.0532
7263	ENSG00000128311	TST	thiosulfate sulfurtransferase (rhodanese)		I	11	0.759528	9.51325	0.977309	0.354142	0.714677	-5.61664
6228	ENSG00000186468	RPS23	ribosomal protein S23		NI	20	-0.447075	9.50638	-1.91492	0.0880162	0.488135	-4.48717
81892	ENSG00000119705	SLIRP	SRA stem-loop interacting RNA binding protein		I	8	-1.14188	9.50336	-1.82538	0.101489	0.508963	-4.61186
373156	ENSG00000197448	GSTK1	glutathione S-transferase kappa 1		I	11	0.224638	9.50306	0.388717	0.706589	0.891472	-6.01565
6993	ENSG00000146425	DYNLT1	dynein, light chain, Tctex-type 1		I	16	-0.541848	9.4994	-0.955916	0.36427	0.721354	-5.63632
8673	ENSG00000118640	VAMP8	vesicle-associated membrane protein 8		I	9	-0.477809	9.49145	-1.06824	0.313434	0.689338	-5.52921
2098	ENSG00000139684	ESD	esterase D		I	10	-0.808378	9.48351	-1.22071	0.253441	0.64656	-5.36967
4708	ENSG00000090266	NDUFB2	NADH dehydrogenase (ubiquinone) 1 beta subcomplex, 2, 8kDa		I	9	-0.644767	9.48253	-1.11874	0.292435	0.674574	-5.4781
5204	ENSG00000123349	PFDN5	prefoldin subunit 5		I	24	-1.33543	9.47993	-2.28067	0.0487223	0.407897	-3.95788
3263	ENSG00000110169	HPX	hemopexin	Secreted	I	19	0.406638	9.47921	0.924334	0.379608	0.729927	-5.66472
1936	ENSG00000104529	EEF1D	eukaryotic translation elongation factor 1 delta (guanine nucleotide exchange protein)		I	10	-1.69394	9.46988	-2.21142	0.0545401	0.424155	-4.06002
746	ENSG00000134825	TMEM258	transmembrane protein 258		I	9	-1.18087	9.46988	-2.37416	0.041826	0.389633	-3.81898
54741	NA	LEPROT	leptin receptor overlapping transcript		I	11	-0.65599	9.46925	-1.01652	0.336127	0.703604	-5.57969
4714	NA	NDUFB8	NADH dehydrogenase (ubiquinone) 1 beta subcomplex, 8, 19kDa		I	13	-0.589719	9.46731	-0.925787	0.378892	0.729927	-5.66343
126003	ENSG00000181029	TRAPPC5	trafficking protein particle complex 5		I	11	-0.822087	9.46082	-1.71783	0.12021	0.529228	-4.75823
10935	ENSG00000165672	PRDX3	peroxiredoxin 3		I	14	0.172836	9.44943	0.527718	0.610552	0.851136	-5.95001
51330	ENSG00000006327	TNFRSF12A	tumor necrosis factor receptor superfamily, member 12A		I	11	-0.122923	9.44758	-0.207526	0.840253	0.944975	-6.07208
51495	ENSG00000074696	PTPLAD1	protein tyrosine phosphatase-like A domain containing 1		I	25	0.208405	9.43059	0.580198	0.576124	0.834901	-5.92037
100093630	ENSG00000269893	SNHG8	small nucleolar RNA host gene 8 (non-protein coding)		I	17	-1.91416	9.42711	-3.20471	0.0108548	0.269018	-2.57053
51079	ENSG00000186010	NDUFA13	NADH dehydrogenase (ubiquinone) 1 alpha subcomplex, 13		I	16	-0.772227	9.41202	-1.03044	0.3299	0.699511	-5.56629
56005	ENSG00000074842	C19orf10	chromosome 19 open reading frame 10	Secreted	I	22	-0.801849	9.40619	-1.94825	0.0834468	0.481141	-4.44017
5352	ENSG00000152952	PLOD2	procollagen-lysine, 2-oxoglutarate 5-dioxygenase 2	Secreted	I	42	-0.11141	9.40166	-0.146513	0.88677	0.962693	-6.08345
3988	ENSG00000107798	LIPA	lipase A, lysosomal acid, cholesterol esterase	Secreted	I	21	-0.286651	9.39909	-1.64277	0.135102	0.547028	-4.8579
645	ENSG00000090013	BLVRB	biliverdin reductase B (flavin reductase (NADPH))	Secreted	I	9	-0.8952	9.39562	-1.62102	0.139722	0.552084	-4.88638
54458	ENSG00000205352	PRR13	proline rich 13		I	3	-0.938408	9.3874	-0.929998	0.376823	0.728799	-5.65969
126	ENSG00000248144	ADH1C	alcohol dehydrogenase 1C (class I), gamma polypeptide		I	16	-0.871376	9.38439	-1.49336	0.169801	0.579143	-5.04931
93621	ENSG00000179010	MRFAP1	Morf4 family associated protein 1		I	30	-0.807979	9.36654	-2.12944	0.0623081	0.439696	-4.17995
3242	ENSG00000158104	HPD	4-hydroxyphenylpyruvate dioxygenase		I	7	-1.24796	9.35931	-1.59355	0.145759	0.558401	-4.92205
2939	ENSG00000244067	GSTA2	glutathione S-transferase alpha 2		I	7	-0.514778	9.33422	-0.496352	0.631631	0.860373	-5.96647
51639	ENSG00000115128	SF3B6	splicing factor 3b, subunit 6, 14kDa		I	7	-0.534505	9.3339	-1.05387	0.319617	0.69372	-5.54343
4707	ENSG00000183648	NDUFB1	NADH dehydrogenase (ubiquinone) 1 beta subcomplex, 1, 7kDa		I	4	-0.865021	9.33048	-1.11468	0.294082	0.675804	-5.48227
7448	NA	VTN	vitronectin	Secreted	I	18	0.672672	9.31507	0.862508	0.410968	0.746948	-5.71806
1891	ENSG00000104823	ECH1	enoyl CoA hydratase 1, peroxisomal		I	8	0.907705	9.31149	2.36467	0.0424796	0.392336	-3.83313
4190	ENSG00000014641	MDH1	malate dehydrogenase 1, NAD (soluble)		I	21	-0.642254	9.30897	-1.49325	0.16983	0.579143	-5.04945
58505	ENSG00000198856	OSTC	oligosaccharyltransferase complex subunit (non-catalytic)		I	9	-0.734345	9.30774	-1.05396	0.319575	0.69372	-5.54333
1982	ENSG00000110321	EIF4G2	eukaryotic translation initiation factor 4 gamma, 2	Secreted	I	40	-0.305878	9.30732	-2.24997	0.0512223	0.415087	-4.00325
51596	NA	CUTA	cutA divalent cation tolerance homolog (E. coli)		I	10	-0.539635	9.30714	-1.3919	0.197637	0.602301	-5.17328
7284	ENSG00000178952	TUFM	Tu translation elongation factor, mitochondrial	GTPase	I	6	-0.972337	9.3053	-1.30542	0.224374	0.623269	-5.27462
4717	ENSG00000109390	NDUFC1	NADH dehydrogenase (ubiquinone) 1, subcomplex unknown, 1, 6kDa		I	8	-0.62653	9.29246	-1.27585	0.234187	0.630278	-5.30828
5705	ENSG00000087191	PSMC5	proteasome (prosome, macropain) 26S subunit, ATPase, 5		I	8	-0.911331	9.28843	-1.84966	0.0976553	0.504834	-4.57828
2339	ENSG00000168522	FNTA	farnesyltransferase, CAAX box, alpha		I	10	-0.864712	9.28741	-1.71161	0.121384	0.530839	-4.76658
10581	ENSG00000185201	IFITM2	interferon induced transmembrane protein 2		I	22	0.498547	9.27766	0.687739	0.509081	0.801882	-5.85161
292	ENSG00000005022	SLC25A5	solute carrier family 25 (mitochondrial carrier; adenine nucleotide translocator), member 5	transporter	I	19	-0.296942	9.27201	-1.63536	0.13666	0.549547	-4.86762
5093	ENSG00000169564	PCBP1	poly(rC) binding protein 1		I	8	-0.557663	9.26938	-1.41172	0.191908	0.5978	-5.14948
475	ENSG00000177556	ATOX1	antioxidant 1 copper chaperone	transporter	I	18	0.157455	9.26835	0.373293	0.717636	0.896586	-6.02175
6648	ENSG00000112096	SOD2	superoxide dismutase 2, mitochondrial		I	21	-0.429913	9.26129	-0.898358	0.392568	0.737641	-5.6875
13	ENSG00000114771	AADAC	arylacetamide deacetylase		I	11	0.660611	9.26019	1.82132	0.102143	0.509424	-4.61745
2778	ENSG00000087460	GNAS	GNAS complex locus	GTPase	I	35	-0.133615	9.25284	-0.316903	0.758599	0.913057	-6.04203
6690	ENSG00000164266	SPINK1	serine peptidase inhibitor, Kazal type 1	Secreted	I	9	-1.33096	9.2426	-2.79034	0.0211925	0.324147	-3.19299
1361	ENSG00000080618	CPB2	carboxypeptidase B2 (plasma)	peptidase	I	10	1.32864	9.242	1.54097	0.157968	0.570036	-4.9894
6780	ENSG00000124214	STAU1	staufen double-stranded RNA binding protein 1		I	17	0.021436	9.24103	0.0560788	0.956513	0.985919	-6.09311
6210	ENSG00000134419	RPS15A	ribosomal protein S15a		I	15	-0.571998	9.23324	-2.18002	0.057397	0.43218	-4.10609
64960	ENSG00000116898	MRPS15	mitochondrial ribosomal protein S15		NI	9	-0.487991	9.23265	-1.70293	0.123042	0.53148	-4.7782
5692	ENSG00000159377	PSMB4	proteasome (prosome, macropain) subunit, beta type, 4	peptidase	I	30	-0.632436	9.22087	-1.30065	0.225932	0.624272	-5.28008
115416	ENSG00000156928	MALSU1	mitochondrial assembly of ribosomal large subunit 1		I	11	-0.885412	9.2162	-1.64509	0.134619	0.545946	-4.85486
8364	NA	HIST1H4C	histone cluster 1, H4c		I	20	-0.437424	9.21134	-0.721827	0.488866	0.790361	-5.82763
3053	ENSG00000099937	SERPIND1	serpin peptidase inhibitor, clade D (heparin cofactor), member 1	Secreted	I	22	1.22103	9.21101	1.41993	0.189576	0.595752	-5.13955
60	NA	ACTB	actin, beta		I	14	-0.711524	9.20838	-1.29657	0.227272	0.625123	-5.28474
51287	ENSG00000181924	COA4	cytochrome c oxidase assembly factor 4 homolog (S. cerevisiae)		I	11	-0.624166	9.19137	-1.09929	0.300389	0.679514	-5.498
2521	ENSG00000089280	FUS	FUS RNA binding protein		I	9	-0.882869	9.18938	-1.93367	0.0854173	0.484381	-4.46076
51386	ENSG00000100129	EIF3L	eukaryotic translation initiation factor 3, subunit L		I	18	-0.728089	9.17707	-3.29176	0.00944893	0.258367	-2.44119
9403	ENSG00000183291	2016-09-15	15 kDa selenoprotein	Secreted	I	22	-0.312912	9.17467	-1.37703	0.20203	0.604926	-5.19099
3735	ENSG00000065427	KARS	lysyl-tRNA synthetase		I	19	-1.35347	9.16889	-3.64988	0.00538702	0.218588	-1.91745
3646	ENSG00000104408	EIF3E	eukaryotic translation initiation factor 3, subunit E		I	8	-0.445863	9.16234	-1.37065	0.203939	0.60733	-5.19856
1562	ENSG00000108242	CYP2C18	cytochrome P450, family 2, subfamily C, polypeptide 18	Secreted	I	32	-0.0205445	9.15917	-0.0427497	0.966841	0.989763	-6.09381
51647	ENSG00000166595	FAM96B	family with sequence similarity 96, member B		I	18	-0.973708	9.1566	-1.56613	0.152016	0.56479	-4.95732
8683	ENSG00000111786	SRSF9	serine/arginine-rich splicing factor 9		I	14	0.251798	9.1526	1.90262	0.089762	0.490569	-4.50444
1315	ENSG00000129083	COPB1	coatomer protein complex, subunit beta 1		I	9	0.504075	9.14657	1.08889	0.30471	0.683318	-5.50853
79746	ENSG00000134463	ECHDC3	enoyl CoA hydratase domain containing 3		I	11	-0.0786177	9.14472	-0.203609	0.843222	0.946226	-6.07292
1974	ENSG00000156976	EIF4A2	eukaryotic translation initiation factor 4A2		I	10	0.116845	9.14272	0.674109	0.517306	0.806681	-5.86091
7347	ENSG00000118939	UCHL3	ubiquitin carboxyl-terminal esterase L3 (ubiquitin thiolesterase)	peptidase	I	8	-0.373578	9.14204	-0.719198	0.490406	0.79081	-5.82952
441951	ENSG00000177410	ZFAS1	ZNFX1 antisense RNA 1		I	29	-2.34567	9.14164	-4.3197	0.00196868	0.166185	-0.985483
9380	ENSG00000137106	GRHPR	glyoxylate reductase/hydroxypyruvate reductase	Secreted	I	21	-0.185284	9.13444	-0.323141	0.754025	0.911097	-6.03994
1	ENSG00000121410	A1BG	alpha-1-B glycoprotein	Secreted	I	11	0.397506	9.13136	0.815771	0.435845	0.761302	-5.75631
23588	ENSG00000165516	KLHDC2	kelch domain containing 2		I	11	-0.231617	9.12093	-0.735959	0.480636	0.786787	-5.81739
1672	ENSG00000164825	DEFB1	defensin, beta 1	Secreted	I	20	1.14367	9.12002	1.90095	0.0900014	0.490569	-4.50678
2222	ENSG00000079459	FDFT1	farnesyl-diphosphate farnesyltransferase 1		I	61	0.4443	9.11612	0.815685	0.435892	0.761312	-5.75638
1026	ENSG00000124762	CDKN1A	cyclin-dependent kinase inhibitor 1A (p21, Cip1)	kinase	I	22	-0.392216	9.1148	-1.34478	0.211846	0.612189	-5.229
8099	ENSG00000111328	CDK2AP1	cyclin-dependent kinase 2 associated protein 1		I	7	0.64043	9.10237	1.76816	0.111084	0.519757	-4.69023
4258	ENSG00000085871	MGST2	microsomal glutathione S-transferase 2		I	8	0.0918127	9.10144	0.170549	0.868379	0.955891	-6.07943
9446	ENSG00000148834	GSTO1	glutathione S-transferase omega 1		I	3	-0.311347	9.09597	-0.697042	0.503513	0.798125	-5.84517
4725	ENSG00000168653	NDUFS5	NADH dehydrogenase (ubiquinone) Fe-S protein 5, 15kDa (NADH-coenzyme Q reductase)		I	5	-0.96315	9.09341	-1.15147	0.279429	0.6654	-5.44404
8031	NA	NCOA4	nuclear receptor coactivator 4		I	8	-0.101923	9.09133	-0.283406	0.783325	0.923268	-6.05254
7323	ENSG00000109332	UBE2D3	ubiquitin-conjugating enzyme E2D 3		I	20	-0.696771	9.08771	-1.68674	0.126188	0.536528	-4.79979
10682	NA	EBP	emopamil binding protein (sterol isomerase)	transporter	I	21	0.42162	9.08339	0.68776	0.509069	0.801882	-5.8516
513	ENSG00000099624	ATP5D	ATP synthase, H+ transporting, mitochondrial F1 complex, delta subunit	transporter	I	32	-0.238935	9.0779	-0.427109	0.679411	0.880148	-5.99942
4780	ENSG00000116044	NFE2L2	nuclear factor, erythroid 2-like 2		I	22	-0.310841	9.06865	-1.75386	0.113609	0.523832	-4.70964
7203	ENSG00000163468	CCT3	chaperonin containing TCP1, subunit 3 (gamma)		I	50	-0.998602	9.0678	-2.00488	0.0761947	0.466942	-4.35965
6281	ENSG00000197747	S100A10	S100 calcium binding protein A10		I	17	-0.30422	9.06755	-0.89753	0.392986	0.737641	-5.68822
1647	ENSG00000116717	GADD45A	growth arrest and DNA-damage-inducible, alpha		I	8	-1.19149	9.06573	-2.26255	0.0501829	0.412363	-3.98467
6990	ENSG00000165169	DYNLT3	dynein, light chain, Tctex-type 3		I	8	-0.849236	9.05684	-1.30379	0.224904	0.623851	-5.27648
93974	ENSG00000130770	ATPIF1	ATPase inhibitory factor 1		I	34	-0.351976	9.04731	-0.915915	0.383774	0.732469	-5.67217
25824	ENSG00000126432	PRDX5	peroxiredoxin 5		I	12	-0.648499	9.04284	-2.80614	0.0206543	0.322026	-3.16914
8933	ENSG00000134590	FAM127A	family with sequence similarity 127, member A	Secreted	I	22	0.0369392	9.03776	0.0756561	0.94136	0.98077	-6.09175
5176	ENSG00000132386	SERPINF1	serpin peptidase inhibitor, clade F (alpha-2 antiplasmin, pigment epithelium derived factor), member 1	Secreted	I	52	0.876361	9.03772	1.8343	0.100065	0.507208	-4.59954
7184	ENSG00000166598	HSP90B1	heat shock protein 90kDa beta (Grp94), member 1	Secreted	I	37	-1.13525	9.03069	-2.99808	0.0151293	0.295706	-2.87988
2877	ENSG00000176153	GPX2	glutathione peroxidase 2 (gastrointestinal)		I	11	0.0948771	9.02909	0.126918	0.901816	0.968422	-6.08627
3329	ENSG00000144381	HSPD1	heat shock 60kDa protein 1 (chaperonin)		I	12	-0.835649	9.0281	-3.21002	0.0107631	0.26782	-2.56262
51529	ENSG00000141552	ANAPC11	anaphase promoting complex subunit 11		I	53	-0.471112	9.02166	-1.56632	0.151971	0.56479	-4.95708
375	ENSG00000143761	ARF1	ADP-ribosylation factor 1	GTPase	I	21	-0.727728	9.01791	-1.48816	0.17114	0.580614	-5.05579
2876	ENSG00000233276	GPX1	glutathione peroxidase 1		I	5	-0.655694	9.01701	-0.937563	0.373127	0.726655	-5.65292
692073	NA	SNORA16A	small nucleolar RNA, H/ACA box 16A		I	11	-1.27166	9.01411	-3.91526	0.00358883	0.193401	-1.54002
378	ENSG00000168374	ARF4	ADP-ribosylation factor 4	GTPase	I	15	-0.478731	9.01329	-1.56444	0.15241	0.56529	-4.95949
10970	ENSG00000136026	CKAP4	cytoskeleton-associated protein 4		I	22	-0.367239	9.01222	-0.791813	0.448986	0.770273	-5.77522
2335	ENSG00000115414	FN1	fibronectin 1	Secreted	I	67	0.440082	9.01116	0.896395	0.39356	0.737846	-5.6892
3929	ENSG00000129988	LBP	lipopolysaccharide binding protein	Secreted	I	7	0.631771	9.00996	1.09743	0.301156	0.680538	-5.49988
57129	ENSG00000136522	MRPL47	mitochondrial ribosomal protein L47		NI	9	-0.304701	9.00852	-0.676341	0.515954	0.806079	-5.8594
5358	NA	PLS3	plastin 3		I	21	0.487155	9.00744	1.23362	0.248821	0.640912	-5.35546
55505	ENSG00000182117	NOP10	NOP10 ribonucleoprotein		I	7	-0.472047	8.99908	-1.38156	0.200681	0.604283	-5.1856
23478	ENSG00000140612	SEC11A	SEC11 homolog A (S. cerevisiae)	peptidase	I	42	-0.581466	8.99895	-1.35236	0.209504	0.61146	-5.22013
342538	ENSG00000253506	NACA2	nascent polypeptide-associated complex alpha subunit 2		I	4	-0.579435	8.99767	-3.17038	0.0114675	0.273324	-2.62173
3992	ENSG00000149485	FADS1	fatty acid desaturase 1		I	31	1.00964	8.98726	1.54685	0.156561	0.569069	-4.98194
3187	ENSG00000169045	HNRNPH1	heterogeneous nuclear ribonucleoprotein H1 (H)		I	5	-0.284678	8.9855	-0.755881	0.469186	0.779562	-5.80266
23471	ENSG00000067167	TRAM1	translocation associated membrane protein 1		I	33	-0.120455	8.97948	-0.418335	0.685581	0.883055	-6.00326
59286	ENSG00000198258	UBL5	ubiquitin-like 5		I	6	-0.210235	8.97919	-0.515121	0.618973	0.855351	-5.95674
10575	ENSG00000115484	CCT4	chaperonin containing TCP1, subunit 4 (delta)		I	41	-0.484152	8.96426	-3.02463	0.0144945	0.29187	-2.83998
280636	ENSG00000211450	C11orf31	chromosome 11 open reading frame 31		I	16	-0.257508	8.96105	-0.651812	0.530935	0.813966	-5.87576
2184	ENSG00000103876	FAH	fumarylacetoacetate hydrolase (fumarylacetoacetase)		I	9	0.100668	8.9594	0.167827	0.870458	0.95679	-6.07992
4726	ENSG00000145494	NDUFS6	NADH dehydrogenase (ubiquinone) Fe-S protein 6, 13kDa (NADH-coenzyme Q reductase)		I	10	-1.12447	8.95487	-1.32069	0.21944	0.61965	-5.25702
7419	ENSG00000078668	VDAC3	voltage-dependent anion channel 3	ion channel	I	22	-0.602531	8.9512	-1.34375	0.212167	0.612196	-5.23021
4259	ENSG00000143198	MGST3	microsomal glutathione S-transferase 3		I	19	-0.244032	8.94693	-0.826174	0.430221	0.758418	-5.74795
55076	ENSG00000181458	TMEM45A	transmembrane protein 45A		I	11	0.508048	8.94553	1.0558	0.31878	0.692837	-5.54152
4696	NA	NDUFA3	NADH dehydrogenase (ubiquinone) 1 alpha subcomplex, 3, 9kDa		I	29	-0.723709	8.94518	-1.16377	0.274662	0.662233	-5.43105
29081	ENSG00000138382	METTL5	methyltransferase like 5		I	8	-0.420893	8.94268	-1.00306	0.342232	0.706913	-5.5925
8724	ENSG00000112335	SNX3	sorting nexin 3		I	28	-0.336975	8.94089	-0.763862	0.464648	0.776495	-5.79666
3075	ENSG00000000971	CFH	complement factor H	Secreted	I	12	0.706465	8.9401	0.704351	0.499165	0.796345	-5.84006
5034	ENSG00000185624	P4HB	prolyl 4-hydroxylase, beta polypeptide	Secreted	I	59	-0.222697	8.93193	-0.768118	0.462241	0.775898	-5.79344
10726	ENSG00000090273	NUDC	nudC nuclear distribution protein		NI	3	-1.01929	8.92537	-1.73796	0.116479	0.525993	-4.73114
226	ENSG00000149925	ALDOA	aldolase A, fructose-bisphosphate		I	18	-0.931516	8.9109	-2.26815	0.049727	0.41023	-3.9764
2628	ENSG00000171766	GATM	glycine amidinotransferase (L-arginine:glycine amidinotransferase)		I	31	0.973143	8.91076	2.2158	0.0541533	0.4229	-4.05359
1514	ENSG00000135047	CTSL	cathepsin L	peptidase	I	10	-0.533047	8.90872	-2.75913	0.0222978	0.32963	-3.24011
8824	ENSG00000172831	CES2	carboxylesterase 2	Secreted	I	20	0.0593234	8.90733	0.0765663	0.940656	0.980506	-6.09168
1622	ENSG00000155368	DBI	diazepam binding inhibitor (GABA receptor modulator, acyl-CoA binding protein)		I	19	0.713751	8.9027	2.1558	0.0597	0.434348	-4.14152
517	ENSG00000135390	ATP5G2	ATP synthase, H+ transporting, mitochondrial Fo complex, subunit C2 (subunit 9)	transporter	I	4	-0.828215	8.90149	-1.35419	0.20894	0.610838	-5.21797
1666	ENSG00000104325	DECR1	2,4-dienoyl CoA reductase 1, mitochondrial		I	9	0.484873	8.89718	1.49457	0.16949	0.578595	-5.0478
6301	ENSG00000031698	SARS	seryl-tRNA synthetase		I	10	-1.25818	8.89284	-1.91086	0.0885892	0.48915	-4.49287
1176	ENSG00000177879	AP3S1	adaptor-related protein complex 3, sigma 1 subunit	transporter	I	5	0.172931	8.88998	0.382136	0.711294	0.894111	-6.01828
83460	ENSG00000127774	EMC6	ER membrane protein complex subunit 6		I	10	-0.932626	8.88929	-2.4071	0.0396341	0.383129	-3.76982
84987	ENSG00000178449	COX14	cytochrome c oxidase assembly homolog 14 (S. cerevisiae)		I	11	-0.931888	8.88873	-1.94459	0.0839364	0.481887	-4.44533
51637	ENSG00000087302	C14orf166	chromosome 14 open reading frame 166		I	5	-0.933124	8.88554	-1.35591	0.208414	0.610169	-5.21596
7534	ENSG00000164924	YWHAZ	tyrosine 3-monooxygenase/tryptophan 5-monooxygenase activation protein, zeta		I	5	0.022041	8.88128	0.126142	0.902414	0.96858	-6.08637
1655	NA	DDX5	DEAD (Asp-Glu-Ala-Asp) box helicase 5		I	52	-0.0452609	8.87692	-0.20562	0.841698	0.945225	-6.07249
8836	ENSG00000137563	GGH	gamma-glutamyl hydrolase (conjugase, folylpolygammaglutamyl hydrolase)	peptidase	I	9	0.305736	8.87665	1.64064	0.13555	0.547814	-4.86071
11343	ENSG00000074416	MGLL	monoglyceride lipase		I	60	0.0274647	8.87551	0.05317	0.958767	0.986765	-6.09328
6161	ENSG00000144713	RPL32	ribosomal protein L32		I	22	-0.583666	8.87213	-5.07379	0.000684344	0.129879	-0.025328
5691	NA	PSMB3	proteasome (prosome, macropain) subunit, beta type, 3	peptidase	I	6	-0.622439	8.87161	-0.911901	0.385772	0.733477	-5.67569
684	ENSG00000130303	BST2	bone marrow stromal cell antigen 2		I	28	-1.62487	8.85934	-3.0725	0.0134186	0.284942	-2.76815
4724	ENSG00000164258	NDUFS4	NADH dehydrogenase (ubiquinone) Fe-S protein 4, 18kDa (NADH-coenzyme Q reductase)		I	9	-0.658395	8.85846	-2.16045	0.0592507	0.43329	-4.13472
2971	ENSG00000122034	GTF3A	general transcription factor IIIA		I	30	-0.369326	8.857	-0.882186	0.400795	0.741956	-5.70141
6307	ENSG00000052802	MSMO1	methylsterol monooxygenase 1		I	30	0.480363	8.85337	1.84524	0.0983438	0.505293	-4.58441
3122	NA	HLA-DRA	major histocompatibility complex, class II, DR alpha	Secreted	I	31	0.251801	8.84437	0.533117	0.606961	0.850094	-5.94708
975	ENSG00000110651	CD81	CD81 molecule		I	11	0.767014	8.84271	1.07377	0.311077	0.687327	-5.5237
140809	ENSG00000271303	SRXN1	sulfiredoxin 1		I	10	-1.21988	8.8366	-6.11124	0.000182457	0.112746	1.13476
3301	ENSG00000086061	DNAJA1	DnaJ (Hsp40) homolog, subfamily A, member 1		I	18	-0.408306	8.83636	-1.64044	0.135591	0.547861	-4.86096
113246	NA	C12orf57	chromosome 12 open reading frame 57		I	10	-1.21515	8.8245	-2.43596	0.0378072	0.377624	-3.72665
7812	ENSG00000009307	CSDE1	cold shock domain containing E1, RNA-binding		I	38	-0.533613	8.81126	-2.57634	0.0300522	0.360605	-3.51583
1632	ENSG00000167969	ECI1	enoyl-CoA delta isomerase 1		I	9	-0.563174	8.80866	-0.620065	0.550704	0.822221	-5.89612
118471	ENSG00000165828	PRAP1	proline-rich acidic protein 1		I	9	0.917562	8.80752	2.21872	0.0538967	0.421577	-4.0493
9741	ENSG00000068697	LAPTM4A	lysosomal protein transmembrane 4 alpha		I	55	-0.263749	8.80613	-0.98456	0.350757	0.712484	-5.60989
3700	ENSG00000055955	ITIH4	inter-alpha-trypsin inhibitor heavy chain family, member 4	Secreted	I	38	0.698342	8.8026	1.12233	0.290987	0.673934	-5.4744
84293	ENSG00000122378	FAM213A	family with sequence similarity 213, member A	Secreted	I	8	1.16432	8.80226	2.7989	0.0208993	0.323668	-3.18007
3827	ENSG00000113889	KNG1	kininogen 1	Secreted	I	36	1.36787	8.79949	2.57292	0.0302208	0.360605	-3.52098
10175	ENSG00000100528	CNIH1	cornichon family AMPA receptor auxiliary protein 1		I	11	-0.75629	8.79512	-1.85232	0.0972451	0.50405	-4.5746
57142	ENSG00000115310	RTN4	reticulon 4		I	81	-0.152165	8.79416	-0.497999	0.630515	0.859801	-5.96563
27249	ENSG00000168288	MMADHC	methylmalonic aciduria (cobalamin deficiency) cblD type, with homocystinuria		I	8	-0.31053	8.79022	-0.900099	0.391689	0.737503	-5.68599
6637	ENSG00000143977	SNRPG	small nuclear ribonucleoprotein polypeptide G		I	11	-0.426771	8.78332	-1.07421	0.310889	0.687327	-5.52326
205	ENSG00000162433	AK4	adenylate kinase 4	kinase	NI	3	-0.217021	8.78044	-0.284889	0.782225	0.923035	-6.0521
132299	ENSG00000145247	OCIAD2	OCIA domain containing 2		I	9	0.0410641	8.78012	0.153044	0.881766	0.961257	-6.08241
10456	ENSG00000143575	HAX1	HCLS1 associated protein X-1		I	8	-0.50977	8.77981	-1.49065	0.170498	0.579963	-5.05269
10094	ENSG00000111229	ARPC3	actin related protein 2/3 complex, subunit 3, 21kDa		I	5	-0.317964	8.77307	-0.60827	0.558157	0.826353	-5.90345
79590	ENSG00000143314	MRPL24	mitochondrial ribosomal protein L24		I	9	-0.305854	8.77238	-0.574422	0.579859	0.836807	-5.92376
733	ENSG00000176919	C8G	complement component 8, gamma polypeptide	Secreted	I	8	0.903815	8.76171	1.36973	0.204217	0.607566	-5.19965
22928	ENSG00000179918	SEPHS2	selenophosphate synthetase 2	kinase	I	11	-0.377163	8.7604	-1.00196	0.342734	0.70719	-5.59354
1384	ENSG00000095321	CRAT	carnitine O-acetyltransferase		I	11	0.212298	8.75794	0.642198	0.536877	0.816334	-5.88202
29880	ENSG00000120697	ALG5	ALG5, dolichyl-phosphate beta-glucosyltransferase	Secreted	I	11	-0.447788	8.75669	-1.22931	0.250355	0.643077	-5.36022
3182	ENSG00000197451	HNRNPAB	heterogeneous nuclear ribonucleoprotein A/B		I	29	-0.153466	8.75653	-0.36353	0.724665	0.899149	-6.02549
56994	ENSG00000111666	CHPT1	choline phosphotransferase 1		I	15	0.155433	8.75352	0.554902	0.592584	0.84276	-5.93498
2665	ENSG00000057608	GDI2	GDP dissociation inhibitor 2		I	38	-1.02146	8.75194	-5.38545	0.000452915	0.129213	0.342517
3638	ENSG00000186480	INSIG1	insulin induced gene 1		I	32	1.37711	8.75158	2.41299	0.0392542	0.381605	-3.76102
7069	ENSG00000151365	THRSP	thyroid hormone responsive		I	11	1.99247	8.74715	2.69104	0.0249167	0.345013	-3.34289
114908	ENSG00000152558	TMEM123	transmembrane protein 123	Secreted	I	33	0.481936	8.74488	1.68026	0.127466	0.537748	-4.8084
7358	ENSG00000109814	UGDH	UDP-glucose 6-dehydrogenase		I	19	0.0716091	8.73963	0.173706	0.86597	0.955371	-6.07886
7164	ENSG00000111907	TPD52L1	tumor protein D52-like 1		I	11	-0.858201	8.73446	-1.33138	0.216041	0.61674	-5.24463
51255	ENSG00000168894	RNF181	ring finger protein 181		I	6	-0.914074	8.7321	-1.38882	0.19854	0.60332	-5.17696
1211	ENSG00000122705	CLTA	clathrin, light chain A		I	65	-0.575226	8.72363	-3.52181	0.00657465	0.231038	-2.10302
6169	ENSG00000172809	RPL38	ribosomal protein L38		NI	12	-0.807846	8.72145	-2.86297	0.0188314	0.315924	-3.08339
127687	ENSG00000197982	C1orf122	chromosome 1 open reading frame 122		I	11	-0.315059	8.72115	-0.857353	0.413662	0.748565	-5.72236
2161	ENSG00000131187	F12	coagulation factor XII (Hageman factor)	peptidase	I	10	-0.040876	8.72059	-0.0398294	0.969105	0.990232	-6.09393
6999	NA	TDO2	tryptophan 2,3-dioxygenase		I	11	0.883294	8.71967	1.29876	0.226552	0.624715	-5.28224
5162	ENSG00000168291	PDHB	pyruvate dehydrogenase (lipoamide) beta		I	10	0.232311	8.71308	0.398717	0.699465	0.889529	-6.01156
51522	ENSG00000111843	TMEM14C	transmembrane protein 14C		I	22	-0.663078	8.70302	-1.57598	0.149741	0.562101	-4.94469
5685	ENSG00000041357	PSMA4	proteasome (prosome, macropain) subunit, alpha type, 4	peptidase	I	30	-1.15553	8.70024	-2.13572	0.0616769	0.439214	-4.17081
8992	ENSG00000113732	ATP6V0E1	ATPase, H+ transporting, lysosomal 9kDa, V0 subunit e1	Secreted	I	34	-0.123374	8.69721	-0.57254	0.58108	0.837706	-5.92486
84316	ENSG00000183011	NAA38	N(alpha)-acetyltransferase 38, NatC auxiliary subunit	Secreted	I	11	-0.769872	8.6971	-1.163	0.27496	0.662233	-5.43187
708	ENSG00000108561	C1QBP	complement component 1, q subcomponent binding protein		I	8	-0.26697	8.69201	-0.534369	0.60613	0.84975	-5.9464
3313	ENSG00000113013	HSPA9	heat shock 70kDa protein 9 (mortalin)		I	36	-0.758063	8.6771	-1.58923	0.146729	0.559222	-4.92762
10567	NA	RABAC1	Rab acceptor 1 (prenylated)		I	10	-0.144852	8.66883	-0.360884	0.726574	0.900214	-6.02649
4841	ENSG00000147140	NONO	non-POU domain containing, octamer-binding		I	23	-0.878987	8.66338	-1.36048	0.207018	0.609324	-5.21057
2108	ENSG00000140374	ETFA	electron-transfer-flavoprotein, alpha polypeptide		I	18	0.563649	8.65912	2.56688	0.0305205	0.360605	-3.53007
1650	ENSG00000244038	DDOST	dolichyl-diphosphooligosaccharide--protein glycosyltransferase subunit (non-catalytic)		I	23	-0.835829	8.6587	-1.61607	0.140793	0.55303	-4.89283
2180	ENSG00000151726	ACSL1	acyl-CoA synthetase long-chain family member 1		I	22	0.114094	8.64992	0.366595	0.722455	0.898352	-6.02433
1537	ENSG00000179091	CYC1	cytochrome c-1		I	31	-0.73975	8.64818	-1.1044	0.298283	0.678948	-5.49279
200185	ENSG00000163463	KRTCAP2	keratinocyte associated protein 2		I	13	-0.83678	8.6472	-2.29905	0.0472836	0.404496	-3.93066
84888	ENSG00000138600	SPPL2A	signal peptide peptidase like 2A	peptidase	I	6	0.207857	8.64444	0.585265	0.572857	0.833515	-5.91737
80097	NA	MZT2B	mitotic spindle organizing protein 2B		I	5	-0.329289	8.64313	-0.587418	0.571472	0.833126	-5.91609
54998	ENSG00000175756	AURKAIP1	aurora kinase A interacting protein 1		I	21	-0.688427	8.64191	-1.41037	0.192292	0.598505	-5.1511
6574	ENSG00000144136	SLC20A1	solute carrier family 20 (phosphate transporter), member 1	transporter	I	11	-0.203404	8.63967	-0.394144	0.70272	0.890654	-6.01344
7494	ENSG00000100219	XBP1	X-box binding protein 1	Secreted	I	10	-0.143653	8.63667	-0.58077	0.575754	0.834767	-5.92003
6590	ENSG00000124107	SLPI	secretory leukocyte peptidase inhibitor	Secreted	I	10	0.842775	8.63511	2.87874	0.0183554	0.313615	-3.05961
2217	ENSG00000104870	FCGRT	Fc fragment of IgG, receptor, transporter, alpha		I	34	0.216091	8.63292	0.400928	0.697895	0.889051	-6.01065
51406	ENSG00000225921	NOL7	nucleolar protein 7, 27kDa		I	7	-0.79971	8.63105	-1.74795	0.114669	0.525133	-4.71765
55967	ENSG00000184752	NDUFA12	NADH dehydrogenase (ubiquinone) 1 alpha subcomplex, 12		I	9	-0.446778	8.62844	-1.34607	0.211447	0.612189	-5.2275
10577	ENSG00000119655	NPC2	Niemann-Pick disease, type C2	Secreted	I	19	-0.336152	8.62495	-1.81284	0.103524	0.510981	-4.62913
9643	ENSG00000123562	MORF4L2	mortality factor 4 like 2		I	15	-0.400411	8.61719	-2.16354	0.0589547	0.432608	-4.13022
9978	ENSG00000100387	RBX1	ring-box 1, E3 ubiquitin protein ligase		I	21	-0.489124	8.59128	-0.739345	0.478677	0.785314	-5.81491
6389	ENSG00000073578	SDHA	succinate dehydrogenase complex, subunit A, flavoprotein (Fp)		I	15	-0.384491	8.5911	-0.494943	0.632587	0.860816	-5.96719
9516	ENSG00000189067	LITAF	lipopolysaccharide-induced TNF factor	Secreted	I	22	0.23934	8.58994	1.96346	0.081436	0.476377	-4.41861
308	ENSG00000164111	ANXA5	annexin A5		I	43	-0.286957	8.5845	-1.31077	0.222635	0.621842	-5.26847
57678	ENSG00000119927	GPAM	glycerol-3-phosphate acyltransferase, mitochondrial		I	44	1.1461	8.5842	3.14756	0.0118945	0.273324	-2.6558
3157	ENSG00000112972	HMGCS1	3-hydroxy-3-methylglutaryl-CoA synthase 1 (soluble)		I	17	1.98977	8.57363	3.30294	0.00928258	0.25643	-2.42462
51335	ENSG00000182768	NGRN	neugrin, neurite outgrowth associated		I	10	-0.364986	8.57323	-3.60529	0.00577267	0.222552	-1.98183
829	ENSG00000116489	CAPZA1	capping protein (actin filament) muscle Z-line, alpha 1		I	24	-0.58351	8.5728	-1.41188	0.191861	0.5978	-5.14928
51126	ENSG00000173418	NAA20	N(alpha)-acetyltransferase 20, NatB catalytic subunit		I	11	0.194622	8.57004	1.20604	0.258778	0.65052	-5.38568
64979	ENSG00000171421	MRPL36	mitochondrial ribosomal protein L36		I	5	-0.309145	8.5671	-0.704609	0.499012	0.796289	-5.83987
1051	ENSG00000172216	CEBPB	CCAAT/enhancer binding protein (C/EBP), beta		I	11	-0.200616	8.5669	-0.541081	0.601684	0.847464	-5.94271
83597	ENSG00000163825	RTP3	receptor (chemosensory) transporter protein 3		I	11	-0.548696	8.56625	-0.876912	0.403503	0.743174	-5.7059
10095	ENSG00000130429	ARPC1B	actin related protein 2/3 complex, subunit 1B, 41kDa		I	11	-0.351461	8.56212	-0.717591	0.49135	0.791296	-5.83067
55277	ENSG00000172456	FGGY	FGGY carbohydrate kinase domain containing	kinase	I	11	1.26611	8.56042	2.50873	0.0335653	0.365891	-3.61752
570	ENSG00000136881	BAAT	bile acid CoA:amino acid N-acyltransferase		I	32	0.203987	8.55984	0.620038	0.550722	0.822221	-5.89614
3155	ENSG00000117305	HMGCL	3-hydroxymethyl-3-methylglutaryl-CoA lyase		I	11	-0.279532	8.55657	-0.524755	0.612528	0.852435	-5.95161
5476	ENSG00000064601	CTSA	cathepsin A	peptidase	I	21	-0.343157	8.54985	-2.43244	0.0380257	0.378786	-3.73193
39	ENSG00000120437	ACAT2	acetyl-CoA acetyltransferase 2		I	30	0.863268	8.54879	1.41652	0.19054	0.596662	-5.14367
328	ENSG00000100823	APEX1	APEX nuclease (multifunctional DNA repair enzyme) 1		I	11	-0.0932223	8.54214	-0.164875	0.872713	0.957866	-6.08043
28972	ENSG00000114902	SPCS1	signal peptidase complex subunit 1 homolog (S. cerevisiae)	peptidase	I	10	-0.267559	8.54092	-0.707748	0.497153	0.794639	-5.83766
9555	ENSG00000113648	H2AFY	H2A histone family, member Y		I	32	-0.331427	8.53833	-1.77005	0.110753	0.51943	-4.68765
5516	ENSG00000104695	PPP2CB	protein phosphatase 2, catalytic subunit, beta isozyme	phosphoprotein phosphatase	I	12	-0.0211285	8.53285	-0.190762	0.852978	0.950213	-6.07559
8887	ENSG00000106052	TAX1BP1	Tax1 (human T-cell leukemia virus type I) binding protein 1		I	51	-0.651437	8.53228	-2.68733	0.0250683	0.345013	-3.34849
55365	ENSG00000002933	TMEM176A	transmembrane protein 176A		I	11	1.67383	8.52837	2.06009	0.0697071	0.453733	-4.28041
10599	ENSG00000134538	SLCO1B1	solute carrier organic anion transporter family, member 1B1	transporter	I	10	0.221902	8.52743	0.45139	0.662469	0.872281	-5.9884
10857	ENSG00000101856	PGRMC1	progesterone receptor membrane component 1	Secreted	I	21	0.447756	8.52214	1.14522	0.281878	0.667421	-5.4506
6390	ENSG00000117118	SDHB	succinate dehydrogenase complex, subunit B, iron sulfur (Ip)		I	22	-0.0414308	8.52123	-0.120688	0.906609	0.970314	-6.08708
4701	NA	NDUFA7	NADH dehydrogenase (ubiquinone) 1 alpha subcomplex, 7, 14.5kDa		I	10	-0.461911	8.5194	-0.837691	0.424052	0.755222	-5.73859
10728	ENSG00000110958	PTGES3	prostaglandin E synthase 3 (cytosolic)		I	14	-0.452878	8.51922	-1.19094	0.264364	0.654251	-5.40202
5710	ENSG00000159352	PSMD4	proteasome (prosome, macropain) 26S subunit, non-ATPase, 4		I	5	-0.567488	8.51572	-1.1012	0.2996	0.679138	-5.49605
5438	ENSG00000105258	POLR2I	polymerase (RNA) II (DNA directed) polypeptide I, 14.5kDa		I	7	-1.31382	8.51428	-1.7978	0.106013	0.514201	-4.64977
383	ENSG00000118520	ARG1	arginase 1		I	11	1.71781	8.51417	3.12742	0.0122849	0.275255	-2.6859
6580	ENSG00000175003	SLC22A1	solute carrier family 22 (organic cation transporter), member 1		I	9	1.31406	8.51139	1.30958	0.223019	0.621842	-5.26983
3015	ENSG00000164032	H2AFZ	H2A histone family, member Z		I	6	-0.694702	8.51039	-4.0931	0.00274823	0.176005	-1.29295
2195	ENSG00000083857	FAT1	FAT atypical cadherin 1		I	11	1.64058	8.50236	3.86217	0.00388972	0.198345	-1.61471
4712	ENSG00000165264	NDUFB6	NADH dehydrogenase (ubiquinone) 1 beta subcomplex, 6, 17kDa		I	15	0.125018	8.49873	0.225205	0.826888	0.94026	-6.06806
170622	ENSG00000188243	COMMD6	COMM domain containing 6		I	35	-0.485138	8.49734	-1.76367	0.111871	0.521213	-4.69634
183	ENSG00000135744	AGT	angiotensinogen (serpin peptidase inhibitor, clade A, member 8)	Secreted	I	22	0.581633	8.49534	1.02051	0.334331	0.702805	-5.57586
56262	ENSG00000136802	LRRC8A	leucine rich repeat containing 8 family, member A		I	33	0.130283	8.49235	0.428262	0.678602	0.879592	-5.99891
26010	ENSG00000196141	SPATS2L	spermatogenesis associated, serine-rich 2-like		I	33	0.234071	8.48937	0.647877	0.533362	0.815058	-5.87833
6146	ENSG00000116251	RPL22	ribosomal protein L22		I	7	-0.657362	8.48744	-1.30066	0.22593	0.624272	-5.28007
284996	ENSG00000163162	RNF149	ring finger protein 149		I	11	0.348489	8.4872	0.799717	0.444622	0.767021	-5.76903
2730	ENSG00000023909	GCLM	glutamate-cysteine ligase, modifier subunit		I	22	-0.569216	8.4843	-1.84618	0.0981974	0.505074	-4.58311
54732	ENSG00000184840	TMED9	transmembrane emp24 protein transport domain containing 9		I	22	-0.111815	8.4808	-0.313403	0.76117	0.914134	-6.04318
8804	ENSG00000143162	CREG1	cellular repressor of E1A-stimulated genes 1	Secreted	I	21	0.0933455	8.47895	0.724008	0.48759	0.790325	-5.82606
706	ENSG00000100300	TSPO	translocator protein (18kDa)	Secreted	I	32	0.338088	8.4744	0.701118	0.501086	0.797089	-5.84232
3960	ENSG00000171747	LGALS4	lectin, galactoside-binding, soluble, 4		I	8	1.98915	8.46697	4.87805	0.000893192	0.134878	-0.265034
7167	NA	TPI1	triosephosphate isomerase 1		I	13	-0.356214	8.46344	-0.510991	0.621748	0.856989	-5.95891
54940	ENSG00000109180	OCIAD1	OCIA domain containing 1		I	32	-0.0175955	8.45598	-0.171616	0.867564	0.955872	-6.07924
3417	ENSG00000138413	IDH1	isocitrate dehydrogenase 1 (NADP+), soluble		I	13	-0.61284	8.45298	-1.47119	0.175572	0.584564	-5.07684
3608	ENSG00000143621	ILF2	interleukin enhancer binding factor 2		I	17	-0.19554	8.45276	-0.660972	0.52531	0.812126	-5.86971
334	ENSG00000084234	APLP2	amyloid beta (A4) precursor-like protein 2		I	43	-0.268191	8.44891	-0.848746	0.418189	0.751583	-5.72951
51499	ENSG00000170855	TRIAP1	TP53 regulated inhibitor of apoptosis 1		I	10	-0.81879	8.44859	-1.29566	0.227572	0.625231	-5.28578
801	NA	CALM1	calmodulin 1 (phosphorylase kinase, delta)		I	33	-0.514436	8.4482	-1.12365	0.290454	0.673729	-5.47303
10430	ENSG00000105677	TMEM147	transmembrane protein 147		I	8	-0.0207332	8.44648	-0.0425028	0.967033	0.989778	-6.09382
3304	NA	HSPA1B	heat shock 70kDa protein 1B		I	29	-2.51965	8.44586	-4.35978	0.00185728	0.166185	-0.931974
25912	ENSG00000143612	C1orf43	chromosome 1 open reading frame 43		I	31	-0.589397	8.4417	-2.29568	0.0475443	0.40533	-3.93566
10467	ENSG00000106400	ZNHIT1	zinc finger, HIT-type containing 1		I	9	-0.300583	8.43881	-1.02655	0.331629	0.700951	-5.57005
5720	ENSG00000092010	PSME1	proteasome (prosome, macropain) activator subunit 1 (PA28 alpha)		I	29	-0.366137	8.43767	-1.01221	0.338073	0.704759	-5.58381
8813	ENSG00000000419	DPM1	dolichyl-phosphate mannosyltransferase polypeptide 1, catalytic subunit		I	9	-0.383728	8.43196	-1.49286	0.169929	0.579177	-5.04994
6822	ENSG00000105398	SULT2A1	sulfotransferase family, cytosolic, 2A, dehydroepiandrosterone (DHEA)-preferring, member 1		I	21	0.286999	8.41983	0.656952	0.527774	0.813091	-5.87238
8802	ENSG00000163541	SUCLG1	succinate-CoA ligase, alpha subunit		I	17	-0.326365	8.41778	-1.06609	0.314352	0.690362	-5.53135
6741	ENSG00000138385	SSB	Sjogren syndrome antigen B (autoantigen La)		I	3	-0.145208	8.41576	-0.180537	0.860761	0.953612	-6.07759
5499	ENSG00000172531	PPP1CA	protein phosphatase 1, catalytic subunit, alpha isozyme	phosphoprotein phosphatase	NI	22	-0.375978	8.41573	-0.801745	0.443507	0.766523	-5.76744
5641	ENSG00000100600	LGMN	legumain	peptidase	I	39	0.396083	8.41564	1.20004	0.260984	0.652373	-5.39219
29883	ENSG00000198791	CNOT7	CCR4-NOT transcription complex, subunit 7		NI	26	-0.238095	8.41499	-0.866124	0.409085	0.745685	-5.71502
1577	ENSG00000106258	CYP3A5	cytochrome P450, family 3, subfamily A, polypeptide 5		I	30	1.69657	8.41466	4.62427	0.00127205	0.152103	-0.5858
7035	ENSG00000003436	TFPI	tissue factor pathway inhibitor (lipoprotein-associated coagulation inhibitor)	Secreted	I	30	-0.265242	8.41452	-0.553202	0.593699	0.843048	-5.93594
100287932	NA	TIMM23	translocase of inner mitochondrial membrane 23 homolog (yeast)		I	22	-0.626178	8.41199	-1.42391	0.188455	0.595165	-5.13473
2517	ENSG00000179163	FUCA1	fucosidase, alpha-L- 1, tissue	Secreted	I	26	-0.461037	8.41092	-1.2339	0.248722	0.640837	-5.35515
1316	ENSG00000067082	KLF6	Kruppel-like factor 6		I	31	-0.183809	8.40873	-0.42522	0.680738	0.880617	-6.00025
116844	ENSG00000171236	LRG1	leucine-rich alpha-2-glycoprotein 1	Secreted	I	22	0.427921	8.40789	0.870369	0.406882	0.744979	-5.71144
217	ENSG00000111275	ALDH2	aldehyde dehydrogenase 2 family (mitochondrial)		I	15	0.389998	8.40536	0.820383	0.433345	0.760287	-5.75262
5695	ENSG00000136930	PSMB7	proteasome (prosome, macropain) subunit, beta type, 7	peptidase	I	23	-0.868635	8.40511	-2.32609	0.045242	0.399354	-3.89053
5355	NA	PLP2	proteolipid protein 2 (colonic epithelium-enriched)	transporter	I	10	-0.556594	8.4051	-1.26458	0.238022	0.633627	-5.32098
7803	ENSG00000112245	PTP4A1	protein tyrosine phosphatase type IVA, member 1	phosphoprotein phosphatase	I	66	-0.550735	8.40131	-1.58193	0.148381	0.560223	-4.93703
5879	ENSG00000136238	RAC1	ras-related C3 botulinum toxin substrate 1 (rho family, small GTP binding protein Rac1)	GTPase	I	24	-0.434238	8.39731	-0.914137	0.384658	0.733137	-5.67373
4720	ENSG00000158864	NDUFS2	NADH dehydrogenase (ubiquinone) Fe-S protein 2, 49kDa (NADH-coenzyme Q reductase)		I	32	0.285114	8.39506	1.14536	0.281822	0.667421	-5.45045
5686	ENSG00000143106	PSMA5	proteasome (prosome, macropain) subunit, alpha type, 5	peptidase	I	7	0.281012	8.39409	1.45041	0.181136	0.58991	-5.10242
4704	ENSG00000139180	NDUFA9	NADH dehydrogenase (ubiquinone) 1 alpha subcomplex, 9, 39kDa		I	9	-0.388885	8.39382	-0.81312	0.437286	0.762239	-5.75843
29085	ENSG00000054148	PHPT1	phosphohistidine phosphatase 1	phosphoprotein phosphatase	I	7	-1.16791	8.39286	-3.39144	0.00806902	0.249642	-2.29396
10591	ENSG00000112667	DNPH1	2'-deoxynucleoside 5'-phosphate N-hydrolase 1		I	10	0.376555	8.39068	0.869248	0.407463	0.745164	-5.71239
710	ENSG00000149131	SERPING1	serpin peptidase inhibitor, clade G (C1 inhibitor), member 1	Secreted	I	21	-0.0702109	8.38844	-0.102199	0.920857	0.974669	-6.08926
3081	ENSG00000113924	HGD	homogentisate 1,2-dioxygenase		I	9	-0.42825	8.38266	-1.07482	0.310632	0.687327	-5.52265
2805	ENSG00000120053	GOT1	glutamic-oxaloacetic transaminase 1, soluble		I	8	0.892827	8.38251	5.51763	0.000381761	0.129213	0.493428
1512	ENSG00000103811	CTSH	cathepsin H	peptidase	I	10	0.114647	8.37976	0.182093	0.859575	0.952925	-6.07729
2091	ENSG00000105202	FBL	fibrillarin		NI	9	-0.707394	8.37832	-2.40413	0.0398271	0.38354	-3.77426
374882	ENSG00000105518	TMEM205	transmembrane protein 205		I	11	0.161528	8.37651	0.467947	0.651031	0.867964	-5.98056
5876	ENSG00000137955	RABGGTB	Rab geranylgeranyltransferase, beta subunit		I	20	-0.555091	8.37232	-1.3787	0.201533	0.604283	-5.18901
2990	ENSG00000169919	GUSB	glucuronidase, beta	Secreted	I	11	0.169584	8.37042	0.743731	0.476147	0.78382	-5.81168
10487	ENSG00000131236	CAP1	CAP, adenylate cyclase-associated protein 1 (yeast)		I	11	-0.505085	8.36703	-1.51928	0.163267	0.574827	-5.01684
27075	ENSG00000106537	TSPAN13	tetraspanin 13		I	11	0.831955	8.36091	2.41315	0.0392437	0.381605	-3.76077
60481	ENSG00000012660	ELOVL5	ELOVL fatty acid elongase 5		I	19	-0.822187	8.35655	-1.70654	0.122349	0.531178	-4.77336
11345	ENSG00000034713	GABARAPL2	GABA(A) receptor-associated protein-like 2		I	34	-0.413156	8.35411	-1.73657	0.116734	0.525993	-4.73302
3294	ENSG00000086696	HSD17B2	hydroxysteroid (17-beta) dehydrogenase 2		I	11	0.878232	8.35372	3.97212	0.00329374	0.185028	-1.46049
81037	ENSG00000049656	CLPTM1L	CLPTM1-like		I	11	-0.0972989	8.35301	-0.24623	0.81107	0.933947	-6.06286
5684	ENSG00000100567	PSMA3	proteasome (prosome, macropain) subunit, alpha type, 3	peptidase	I	13	-0.160707	8.3504	-1.42979	0.186809	0.593273	-5.12759
127845	ENSG00000174567	GOLT1A	golgi transport 1A		I	10	0.601186	8.35004	1.11249	0.294973	0.676264	-5.48452
6385	ENSG00000124145	SDC4	syndecan 4		I	31	0.657188	8.34998	4.47425	0.00157471	0.160687	-0.780689
51727	ENSG00000162368	CMPK1	cytidine monophosphate (UMP-CMP) kinase 1, cytosolic	kinase	I	31	-0.22265	8.34674	-0.817522	0.434895	0.761089	-5.75491
11001	ENSG00000140284	SLC27A2	solute carrier family 27 (fatty acid transporter), member 2		I	10	0.968111	8.343	2.53808	0.0319925	0.364927	-3.57342
23344	ENSG00000139641	ESYT1	extended synaptotagmin-like protein 1		I	9	1.05004	8.34286	4.84118	0.000939724	0.136932	-0.310933
10983	ENSG00000118816	CCNI	cyclin I		I	42	-0.0891556	8.34079	-0.619593	0.551002	0.822221	-5.89642
51109	ENSG00000072042	RDH11	retinol dehydrogenase 11 (all-trans/9-cis/11-cis)	Secreted	I	33	0.617277	8.33742	1.57668	0.14958	0.56208	-4.94378
3029	ENSG00000063854	HAGH	hydroxyacylglutathione hydrolase		I	26	0.168894	8.33354	0.327412	0.7509	0.910176	-6.03849
10131	ENSG00000126602	TRAP1	TNF receptor-associated protein 1		NI	6	-0.0070385	8.32927	-0.0201722	0.984349	0.994707	-6.09456
9601	ENSG00000155660	PDIA4	protein disulfide isomerase family A, member 4	Secreted	I	31	-0.951684	8.32684	-2.34846	0.0436197	0.395663	-3.85728
112483	ENSG00000141504	SAT2	spermidine/spermine N1-acetyltransferase family member 2		I	11	-0.714193	8.32564	-1.32567	0.217852	0.617787	-5.25126
7277	ENSG00000127824	TUBA4A	tubulin, alpha 4a	GTPase	I	20	-0.381777	8.32513	-1.07508	0.310521	0.687327	-5.52239
54918	ENSG00000091317	CMTM6	CKLF-like MARVEL transmembrane domain containing 6		I	22	0.435525	8.32427	1.20194	0.260283	0.652131	-5.39013
10899	ENSG00000143543	JTB	jumping translocation breakpoint		I	52	-0.61142	8.3215	-1.80541	0.104746	0.512277	-4.63933
1207	ENSG00000074201	CLNS1A	chloride channel, nucleotide-sensitive, 1A		I	7	-0.855719	8.32077	-2.3881	0.0408839	0.38687	-3.79819
9124	ENSG00000107438	PDLIM1	PDZ and LIM domain 1		I	21	-0.253895	8.31377	-0.427678	0.679012	0.879816	-5.99917
51119	ENSG00000126524	SBDS	Shwachman-Bodian-Diamond syndrome		I	11	-0.297075	8.31242	-0.720539	0.48962	0.790415	-5.82856
136647	ENSG00000168303	MPLKIP	M-phase specific PLK1 interacting protein		I	33	-0.76325	8.30897	-1.63107	0.13757	0.550616	-4.87324
2746	ENSG00000148672	GLUD1	glutamate dehydrogenase 1		I	19	0.45498	8.30688	1.30933	0.223103	0.621842	-5.27013
4695	ENSG00000131495	NDUFA2	NADH dehydrogenase (ubiquinone) 1 alpha subcomplex, 2, 8kDa		NI	8	-0.481107	8.3052	-1.43183	0.186242	0.593273	-5.12512
10236	ENSG00000125944	HNRNPR	heterogeneous nuclear ribonucleoprotein R		I	19	-0.393828	8.3008	-2.18326	0.0570959	0.430787	-4.10135
65993	ENSG00000074071	MRPS34	mitochondrial ribosomal protein S34		I	11	-0.0495025	8.29762	-0.121498	0.905986	0.970314	-6.08698
6917	ENSG00000187735	TCEA1	transcription elongation factor A (SII), 1		I	3	-0.795958	8.29422	-1.9725	0.0802638	0.473863	-4.40578
3950	ENSG00000145826	LECT2	leukocyte cell-derived chemotaxin 2	Secreted	I	8	1.07348	8.29408	0.992394	0.347127	0.709659	-5.60256
11282	ENSG00000161013	MGAT4B	mannosyl (alpha-1,3-)-glycoprotein beta-1,4-N-acetylglucosaminyltransferase, isozyme B	Secreted	I	36	0.866932	8.29358	2.54004	0.0318902	0.364927	-3.57047
4713	ENSG00000099795	NDUFB7	NADH dehydrogenase (ubiquinone) 1 beta subcomplex, 7, 18kDa		I	10	-0.597229	8.28912	-1.22497	0.251907	0.644741	-5.36499
929	ENSG00000170458	CD14	CD14 molecule	Secreted	I	22	0.152244	8.28907	0.244661	0.812247	0.934316	-6.06326
11267	ENSG00000159210	SNF8	SNF8, ESCRT-II complex subunit		I	8	-0.948498	8.28123	-2.2923	0.0478074	0.405794	-3.94067
310	ENSG00000138279	ANXA7	annexin A7	ion channel	I	21	-0.0199653	8.2786	-0.0602464	0.953286	0.984971	-6.09285
23022	ENSG00000129116	PALLD	palladin, cytoskeletal associated protein		I	31	-0.28536	8.27758	-0.607328	0.558755	0.826398	-5.90403
37	ENSG00000072778	ACADVL	acyl-CoA dehydrogenase, very long chain		I	29	-0.345437	8.27506	-1.00484	0.34142	0.706703	-5.59081
51398	ENSG00000105583	WDR83OS	WD repeat domain 83 opposite strand		I	10	-0.430102	8.2728	-1.58997	0.146561	0.559018	-4.92666
10933	ENSG00000185787	MORF4L1	mortality factor 4 like 1		I	5	-0.441374	8.27203	-2.30579	0.0467663	0.403332	-3.92067
5441	ENSG00000177700	POLR2L	polymerase (RNA) II (DNA directed) polypeptide L, 7.6kDa		NI	33	-0.594934	8.2687	-1.29579	0.22753	0.625231	-5.28563
9246	ENSG00000156587	UBE2L6	ubiquitin-conjugating enzyme E2L 6		I	11	-0.847996	8.26793	-1.9759	0.0798272	0.473396	-4.40095
3030	ENSG00000084754	HADHA	hydroxyacyl-CoA dehydrogenase/3-ketoacyl-CoA thiolase/enoyl-CoA hydratase (trifunctional protein), alpha subunit		I	15	-0.160318	8.26683	-1.08028	0.308323	0.686537	-5.51718
51264	ENSG00000108826	MRPL27	mitochondrial ribosomal protein L27		NI	11	-0.692442	8.26432	-1.32022	0.21959	0.61965	-5.25756
8409	ENSG00000126756	UXT	ubiquitously-expressed, prefoldin-like chaperone		NI	10	-1.27461	8.25783	-2.03916	0.0721013	0.458506	-4.31053
311	ENSG00000122359	ANXA11	annexin A11		I	81	0.0724923	8.25635	0.14722	0.886228	0.962612	-6.08334
9528	ENSG00000116209	TMEM59	transmembrane protein 59	Secreted	I	9	0.235274	8.25307	1.31622	0.220874	0.621055	-5.26218
51170	ENSG00000198189	HSD17B11	hydroxysteroid (17-beta) dehydrogenase 11	Secreted	I	22	0.399343	8.24976	1.25295	0.242032	0.636599	-5.334
10528	ENSG00000101361	NOP56	NOP56 ribonucleoprotein		I	34	-0.916251	8.2472	-1.70602	0.12245	0.531178	-4.77407
10628	NA	TXNIP	thioredoxin interacting protein		I	51	0.308614	8.24619	1.42431	0.188342	0.595165	-5.13424
316	ENSG00000138356	AOX1	aldehyde oxidase 1		I	11	-0.103051	8.24614	-0.210695	0.837854	0.944425	-6.07138
5872	ENSG00000143545	RAB13	RAB13, member RAS oncogene family	GTPase	NI	3	-0.395294	8.24375	-1.47253	0.175218	0.584116	-5.07518
5706	ENSG00000100519	PSMC6	proteasome (prosome, macropain) 26S subunit, ATPase, 6		NI	4	-0.77039	8.2397	-2.79603	0.0209971	0.324069	-3.1844
307	ENSG00000196975	ANXA4	annexin A4		I	70	0.591578	8.23902	2.09746	0.0656201	0.447081	-4.22639
51187	ENSG00000137876	RSL24D1	ribosomal L24 domain containing 1		I	8	-1.02963	8.23442	-2.28611	0.0482921	0.407482	-3.94983
2821	ENSG00000105220	GPI	glucose-6-phosphate isomerase		I	11	0.184977	8.23177	0.248885	0.809079	0.933855	-6.06217
51110	ENSG00000147592	LACTB2	lactamase, beta 2		I	14	-0.390018	8.2287	-0.942496	0.370731	0.724824	-5.64848
9032	ENSG00000142484	TM4SF5	transmembrane 4 L six family member 5		I	7	0.73045	8.2276	1.58933	0.146706	0.559222	-4.92749
64976	ENSG00000185608	MRPL40	mitochondrial ribosomal protein L40		I	11	0.0195389	8.22672	0.0444721	0.965506	0.989035	-6.09373
6480	ENSG00000073849	ST6GAL1	ST6 beta-galactosamide alpha-2,6-sialyltranferase 1	Secreted	I	33	0.722435	8.22397	1.9927	0.0777015	0.469908	-4.37703
1475	ENSG00000121552	CSTA	cystatin A (stefin A)		I	9	-0.40266	8.22265	-1.15212	0.279177	0.664959	-5.44336
6742	NA	SSBP1	single-stranded DNA binding protein 1, mitochondrial		I	14	-0.270371	8.21956	-1.41866	0.189935	0.596078	-5.14109
53343	ENSG00000170502	NUDT9	nudix (nucleoside diphosphate linked moiety X)-type motif 9	ion channel	I	11	0.195121	8.21906	1.58058	0.148689	0.560699	-4.93877
9709	ENSG00000051108	HERPUD1	homocysteine-inducible, endoplasmic reticulum stress-inducible, ubiquitin-like domain member 1		I	32	-1.4195	8.21707	-2.81545	0.0203438	0.319992	-3.15508
1543	ENSG00000140465	CYP1A1	cytochrome P450, family 1, subfamily A, polypeptide 1	Secreted	I	22	-0.996363	8.21642	-4.668	0.00119607	0.146653	-0.529733
3150	ENSG00000205581	HMGN1	high mobility group nucleosome binding domain 1		I	6	-0.51443	8.21462	-1.58125	0.148536	0.560577	-4.9379
7076	ENSG00000102265	TIMP1	TIMP metallopeptidase inhibitor 1	Secreted	I	30	-0.770986	8.2144	-4.2731	0.00210722	0.166185	-1.04802
81853	ENSG00000137210	TMEM14B	transmembrane protein 14B		I	9	-1.11618	8.21439	-3.26671	0.00983301	0.262089	-2.47835
3158	ENSG00000134240	HMGCS2	3-hydroxy-3-methylglutaryl-CoA synthase 2 (mitochondrial)		I	10	1.53221	8.20792	1.8088	0.104187	0.511904	-4.63468
203068	NA	TUBB	tubulin, beta class I	GTPase	I	20	-0.219148	8.20584	-0.52161	0.614628	0.853098	-5.95329
84661	ENSG00000162961	DPY30	dpy-30 homolog (C. elegans)		I	14	-0.447143	8.20401	-1.5186	0.163435	0.575063	-5.01769
6921	ENSG00000154582	TCEB1	transcription elongation factor B (SIII), polypeptide 1 (15kDa, elongin C)		I	12	-0.610179	8.20354	-1.70232	0.123159	0.531601	-4.77901
9296	ENSG00000128524	ATP6V1F	ATPase, H+ transporting, lysosomal 14kDa, V1 subunit F	transporter	I	13	-1.43937	8.20021	-3.16726	0.0115249	0.273324	-2.62638
5184	ENSG00000124299	PEPD	peptidase D	peptidase	I	11	0.647294	8.19979	1.61449	0.141136	0.553497	-4.89488
533	ENSG00000117410	ATP6V0B	ATPase, H+ transporting, lysosomal 21kDa, V0 subunit b	transporter	I	41	-0.715061	8.1975	-2.63885	0.0271336	0.353115	-3.42163
64838	ENSG00000115226	FNDC4	fibronectin type III domain containing 4		I	11	-0.476857	8.19743	-0.723441	0.487921	0.790361	-5.82647
4547	ENSG00000138823	MTTP	microsomal triglyceride transfer protein	transporter	I	32	0.480287	8.19495	1.4314	0.186361	0.593273	-5.12564
23767	ENSG00000125848	FLRT3	fibronectin leucine rich transmembrane protein 3		I	33	1.32421	8.19403	2.8732	0.018521	0.314172	-3.06795
6166	ENSG00000165502	RPL36AL	ribosomal protein L36a-like		I	8	-0.0643482	8.19212	-0.518354	0.616807	0.854251	-5.95503
8896	ENSG00000106245	BUD31	BUD31 homolog (S. cerevisiae)		I	9	-0.96763	8.19141	-3.17428	0.0113961	0.273324	-2.6159
56954	ENSG00000114021	NIT2	nitrilase family, member 2		I	8	0.575028	8.18857	1.73656	0.116736	0.525993	-4.73303
8644	NA	AKR1C3	aldo-keto reductase family 1, member C3		I	18	-0.583515	8.1821	-2.45633	0.0365686	0.37464	-3.69615
3697	ENSG00000055957	ITIH1	inter-alpha-trypsin inhibitor heavy chain 1		I	44	0.475942	8.1817	0.835681	0.425124	0.755677	-5.74023
83658	ENSG00000125971	DYNLRB1	dynein, light chain, roadblock-type 1		NI	8	-0.923975	8.18134	-2.70921	0.0241889	0.341	-3.31547
6746	ENSG00000163479	SSR2	signal sequence receptor, beta (translocon-associated protein beta)		I	22	-0.401256	8.1792	-1.0319	0.329249	0.699235	-5.56487
6881	ENSG00000166337	TAF10	TAF10 RNA polymerase II, TATA box binding protein (TBP)-associated factor, 30kDa		I	16	-0.437199	8.17824	-0.825405	0.430635	0.758418	-5.74857
3107	NA	HLA-C	major histocompatibility complex, class I, C		I	16	-2.46782	8.17243	-3.73078	0.00475499	0.212405	-1.80133
51669	ENSG00000133872	SARAF	store-operated calcium entry-associated regulatory factor		I	29	-0.253099	8.16017	-1.47066	0.175711	0.584589	-5.07749
50854	NA	C6orf48	chromosome 6 open reading frame 48	Secreted	I	21	-1.90786	8.15966	-3.3946	0.00802894	0.249642	-2.28932
4494	ENSG00000198417	MT1F	metallothionein 1F		I	21	-3.43026	8.15886	-5.19053	0.000585368	0.129879	0.114436
389	ENSG00000155366	RHOC	ras homolog family member C	GTPase	I	33	0.127799	8.15562	0.408607	0.692451	0.88651	-6.00742
221749	ENSG00000168994	PXDC1	PX domain containing 1		I	10	-0.0830769	8.15113	-0.156867	0.878838	0.959886	-6.08179
7305	ENSG00000011600	TYROBP	TYRO protein tyrosine kinase binding protein	Secreted	I	18	-0.306886	8.15086	-1.19019	0.264644	0.654251	-5.40283
2286	ENSG00000173486	FKBP2	FK506 binding protein 2, 13kDa	Secreted	I	8	-0.439629	8.15025	-1.02858	0.330723	0.699976	-5.56808
529	ENSG00000131100	ATP6V1E1	ATPase, H+ transporting, lysosomal 31kDa, V1 subunit E1	transporter	I	10	-1.09179	8.1465	-2.58387	0.0296846	0.360605	-3.5045
29956	ENSG00000143418	CERS2	ceramide synthase 2		I	22	0.0959821	8.1378	0.13944	0.892196	0.965192	-6.08451
1535	ENSG00000051523	CYBA	cytochrome b-245, alpha polypeptide		I	11	-0.884197	8.13067	-5.0936	0.00066635	0.129879	-0.00144384
7529	ENSG00000166913	YWHAB	tyrosine 3-monooxygenase/tryptophan 5-monooxygenase activation protein, beta		I	40	0.315068	8.12418	0.803912	0.442317	0.765575	-5.76573
10327	ENSG00000117448	AKR1A1	aldo-keto reductase family 1, member A1 (aldehyde reductase)		I	11	0.407766	8.12378	2.32931	0.0450054	0.399354	-3.88576
56950	ENSG00000143499	SMYD2	SET and MYND domain containing 2		I	11	0.154908	8.11941	0.434048	0.674549	0.877652	-5.99633
5264	ENSG00000107537	PHYH	phytanoyl-CoA 2-hydroxylase		I	9	0.632005	8.1179	2.13535	0.0617137	0.439214	-4.17134
1509	ENSG00000117984	CTSD	cathepsin D	peptidase	I	33	0.687041	8.1177	2.68685	0.0250878	0.345013	-3.34921
10550	ENSG00000144746	ARL6IP5	ADP-ribosylation factor-like 6 interacting protein 5		I	35	0.267328	8.11007	1.11104	0.295562	0.676744	-5.486
51128	ENSG00000152700	SAR1B	secretion associated, Ras related GTPase 1B		I	32	0.102575	8.10937	0.243615	0.813032	0.934524	-6.06353
3476	ENSG00000089289	IGBP1	immunoglobulin (CD79A) binding protein 1		I	11	-1.27968	8.10893	-3.28941	0.00948425	0.258608	-2.44467
7905	ENSG00000129625	REEP5	receptor accessory protein 5		NI	98	0.349055	8.10798	1.19487	0.262899	0.653509	-5.39778
29074	ENSG00000112110	MRPL18	mitochondrial ribosomal protein L18		I	28	-1.16122	8.10485	-2.74831	0.0226946	0.330858	-3.25644
91582	ENSG00000187051	RPS19BP1	ribosomal protein S19 binding protein 1		I	10	-0.513227	8.10049	-1.06628	0.314269	0.690358	-5.53116
5702	ENSG00000165916	PSMC3	proteasome (prosome, macropain) 26S subunit, ATPase, 3		NI	6	-0.493585	8.09488	-1.34482	0.211833	0.612189	-5.22896
79589	ENSG00000133135	RNF128	ring finger protein 128, E3 ubiquitin protein ligase		I	11	0.189869	8.0944	0.384839	0.70936	0.893047	-6.01721
11261	ENSG00000187446	CHP1	calcineurin-like EF-hand protein 1		I	19	-0.133477	8.09143	-0.342709	0.739745	0.905875	-6.03315
55052	ENSG00000242485	MRPL20	mitochondrial ribosomal protein L20		I	17	-1.01945	8.08952	-2.19317	0.0561836	0.429303	-4.08683
8943	ENSG00000065000	AP3D1	adaptor-related protein complex 3, delta 1 subunit	transporter	I	25	-0.438754	8.08832	-1.48265	0.172567	0.581506	-5.06264
1073	ENSG00000165410	CFL2	cofilin 2 (muscle)		I	33	-0.169445	8.08798	-0.614452	0.554244	0.824208	-5.89962
3249	ENSG00000105707	HPN	hepsin	peptidase	I	33	0.939519	8.08773	2.46567	0.0360148	0.372776	-3.68216
27329	ENSG00000132855	ANGPTL3	angiopoietin-like 3	Secreted	I	21	0.993817	8.08063	1.67235	0.129043	0.539056	-4.81888
647979	ENSG00000260032	LINC00657	long intergenic non-protein coding RNA 657		I	7	0.556629	8.0801	1.71028	0.121637	0.531178	-4.76836
65992	ENSG00000198171	DDRGK1	DDRGK domain containing 1	Secreted	I	10	0.297701	8.07946	0.874831	0.404576	0.743438	-5.70767
6631	ENSG00000124562	SNRPC	small nuclear ribonucleoprotein polypeptide C		I	11	-0.992546	8.07711	-2.41803	0.038932	0.381605	-3.75348
10809	ENSG00000214530	STARD10	StAR-related lipid transfer (START) domain containing 10		I	12	0.404079	8.07702	0.69272	0.506096	0.800073	-5.84817
56851	ENSG00000134153	EMC7	ER membrane protein complex subunit 7		I	11	-0.297072	8.07258	-0.698446	0.502676	0.797585	-5.84419
11260	ENSG00000184575	XPOT	exportin, tRNA		I	4	-0.251982	8.06762	-0.596136	0.565884	0.830804	-5.91085
3033	ENSG00000138796	HADH	hydroxyacyl-CoA dehydrogenase		I	21	0.448918	8.06523	0.703934	0.499413	0.796427	-5.84035
433	ENSG00000161944	ASGR2	asialoglycoprotein receptor 2		I	20	0.810981	8.06444	2.23206	0.0527389	0.419422	-4.02966
10981	ENSG00000118508	RAB32	RAB32, member RAS oncogene family		I	11	-0.447338	8.06243	-1.00706	0.34041	0.705769	-5.58871
23743	ENSG00000132840	BHMT2	betaine--homocysteine S-methyltransferase 2		I	8	1.04648	8.06187	2.83842	0.019598	0.318932	-3.12043
4716	ENSG00000140990	NDUFB10	NADH dehydrogenase (ubiquinone) 1 beta subcomplex, 10, 22kDa		I	10	-0.300855	8.06081	-0.799384	0.444805	0.767266	-5.7693
55788	ENSG00000168216	LMBRD1	LMBR1 domain containing 1		I	11	0.00381813	8.05965	0.024847	0.980723	0.993729	-6.09445
54	ENSG00000102575	ACP5	acid phosphatase 5, tartrate resistant	Secreted	I	11	-0.794328	8.05946	-4.98438	0.000772349	0.129879	-0.133991
4835	ENSG00000124588	NQO2	NAD(P)H dehydrogenase, quinone 2		I	10	-3.78193e-05	8.05421	-6.81856e-05	0.999947	0.999947	-6.09477
4199	ENSG00000065833	ME1	malic enzyme 1, NADP(+)-dependent, cytosolic		I	22	0.820661	8.05415	2.35828	0.0429252	0.392971	-3.84265
5431	ENSG00000047315	POLR2B	polymerase (RNA) II (DNA directed) polypeptide B, 140kDa		I	8	-0.274465	8.05329	-3.714	0.00487935	0.213838	-1.82535
22827	NA	PUF60	poly-U binding splicing factor 60KDa		I	22	-0.730368	8.05273	-1.29648	0.227302	0.625123	-5.28484
2519	ENSG00000001036	FUCA2	fucosidase, alpha-L- 2, plasma		NI	28	0.431792	8.05235	1.36701	0.205038	0.60816	-5.20287
3376	ENSG00000196305	IARS	isoleucyl-tRNA synthetase		I	36	-0.516664	8.04848	-2.34777	0.0436685	0.395663	-3.85829
79921	ENSG00000133142	TCEAL4	transcription elongation factor A (SII)-like 4		I	11	-0.31884	8.04739	-0.508175	0.623643	0.857394	-5.96038
3281	ENSG00000230989	HSBP1	heat shock factor binding protein 1		I	31	-0.73315	8.04595	-2.1429	0.060963	0.437866	-4.16035
9368	ENSG00000109062	SLC9A3R1	solute carrier family 9, subfamily A (NHE3, cation proton antiporter 3), member 3 regulator 1		I	17	-0.447089	8.04495	-0.519531	0.616019	0.854095	-5.9544
79572	ENSG00000133657	ATP13A3	ATPase type 13A3	transporter	I	11	-0.00636013	8.0379	-0.0238652	0.981485	0.993947	-6.09447
26137	ENSG00000181722	ZBTB20	zinc finger and BTB domain containing 20		I	20	0.512418	8.03756	1.49628	0.169052	0.578088	-5.04566
10670	ENSG00000155876	RRAGA	Ras-related GTP binding A		I	11	-0.353307	8.03721	-0.978911	0.353392	0.714195	-5.61515
6382	ENSG00000115884	SDC1	syndecan 1	Secreted	I	33	0.642422	8.03718	1.13771	0.28484	0.669478	-5.45844
51234	ENSG00000128463	EMC4	ER membrane protein complex subunit 4		I	32	-0.916217	8.03597	-2.97661	0.0156636	0.29864	-2.91217
8073	ENSG00000184007	PTP4A2	protein tyrosine phosphatase type IVA, member 2	phosphoprotein phosphatase	I	18	-0.211743	8.03445	-1.17014	0.272217	0.660667	-5.42428
51635	ENSG00000100612	DHRS7	dehydrogenase/reductase (SDR family) member 7	Secreted	I	19	0.0143781	8.03431	0.0369116	0.971367	0.990315	-6.09405
100188893	NA	TOMM6	translocase of outer mitochondrial membrane 6 homolog (yeast)		I	28	-0.659713	8.03305	-1.89446	0.0909371	0.492634	-4.51586
10960	ENSG00000169223	LMAN2	lectin, mannose-binding 2		I	7	0.202783	8.02991	0.566669	0.584895	0.838716	-5.92826
7385	ENSG00000140740	UQCRC2	ubiquinol-cytochrome c reductase core protein II	peptidase	I	20	0.07084	8.02816	0.368216	0.721288	0.897992	-6.02371
5713	ENSG00000103035	PSMD7	proteasome (prosome, macropain) 26S subunit, non-ATPase, 7		I	19	-0.357537	8.02535	-1.55611	0.154363	0.566811	-4.97013
6845	ENSG00000124333	VAMP7	vesicle-associated membrane protein 7		I	11	-0.186289	8.02482	-0.925379	0.379093	0.729927	-5.6638
122704	ENSG00000172590	MRPL52	mitochondrial ribosomal protein L52		NI	50	-0.439732	8.02402	-1.26876	0.236594	0.632325	-5.31628
11014	ENSG00000136240	KDELR2	KDEL (Lys-Asp-Glu-Leu) endoplasmic reticulum protein retention receptor 2		I	43	0.297595	8.02321	1.76499	0.111638	0.520904	-4.69453
387	ENSG00000067560	RHOA	ras homolog family member A	GTPase	I	41	-0.451564	8.02162	-1.0208	0.334199	0.702805	-5.57558
27335	ENSG00000178982	EIF3K	eukaryotic translation initiation factor 3, subunit K		I	15	-0.409199	8.01595	-1.16703	0.273409	0.6617	-5.42759
9562	ENSG00000107789	MINPP1	multiple inositol-polyphosphate phosphatase 1	Secreted	I	11	-0.135886	8.01433	-0.725957	0.486451	0.789765	-5.82466
26061	ENSG00000131373	HACL1	2-hydroxyacyl-CoA lyase 1		NI	7	0.647758	8.01396	2.17105	0.0582395	0.43242	-4.11922
977	ENSG00000177697	CD151	CD151 molecule (Raph blood group)		I	54	-0.479549	8.01032	-0.728395	0.48503	0.788865	-5.82289
64215	ENSG00000136770	DNAJC1	DnaJ (Hsp40) homolog, subfamily C, member 1		I	20	-0.283534	8.00918	-0.562843	0.587389	0.840285	-5.93046
11235	ENSG00000114209	PDCD10	programmed cell death 10		I	30	-0.141723	8.0056	-0.529868	0.60912	0.850484	-5.94885
65008	ENSG00000169288	MRPL1	mitochondrial ribosomal protein L1		I	18	0.320414	8.00227	1.45099	0.180979	0.589891	-5.10171
2987	ENSG00000143774	GUK1	guanylate kinase 1	kinase	I	48	0.0190852	7.99705	0.056239	0.956389	0.985878	-6.0931
7805	ENSG00000162511	LAPTM5	lysosomal protein transmembrane 5		I	21	-0.0847095	7.99554	-0.441646	0.669244	0.875491	-5.99289
55173	ENSG00000048544	MRPS10	mitochondrial ribosomal protein S10		I	11	0.131931	7.99363	0.602075	0.562094	0.828637	-5.90725
51300	ENSG00000113845	TIMMDC1	translocase of inner mitochondrial membrane domain containing 1	Secreted	I	11	-0.0434389	7.99338	-0.13635	0.894569	0.965852	-6.08496
9861	ENSG00000163636	PSMD6	proteasome (prosome, macropain) 26S subunit, non-ATPase, 6		I	21	-0.465056	7.99196	-2.53992	0.0318965	0.364927	-3.57065
4722	ENSG00000213619	NDUFS3	NADH dehydrogenase (ubiquinone) Fe-S protein 3, 30kDa (NADH-coenzyme Q reductase)		I	11	-0.630868	7.99066	-1.06072	0.316655	0.691634	-5.53666
10247	ENSG00000132541	HRSP12	heat-responsive protein 12		I	8	0.262668	7.9895	1.08785	0.305141	0.68341	-5.50957
51643	NA	TMBIM4	transmembrane BAX inhibitor motif containing 4		I	22	0.672726	7.98888	2.18512	0.0569232	0.430615	-4.09862
9500	NA	MAGED1	melanoma antigen family D, 1		I	40	0.922249	7.98712	3.26251	0.00989885	0.262089	-2.48457
51024	ENSG00000214253	FIS1	fission 1 (mitochondrial outer membrane) homolog (S. cerevisiae)		I	9	-0.610596	7.98646	-0.97618	0.354672	0.714897	-5.61769
11079	ENSG00000157916	RER1	retention in endoplasmic reticulum sorting receptor 1		I	32	-0.319963	7.98564	-0.700914	0.501207	0.797089	-5.84247
11171	ENSG00000023734	STRAP	serine/threonine kinase receptor associated protein		I	12	-0.215026	7.98385	-1.00909	0.339486	0.705461	-5.58678
527	ENSG00000185883	ATP6V0C	ATPase, H+ transporting, lysosomal 16kDa, V0 subunit c	transporter	NI	11	-0.251621	7.9836	-0.824924	0.430894	0.75873	-5.74896
51651	ENSG00000141378	PTRH2	peptidyl-tRNA hydrolase 2		I	11	-0.306407	7.98254	-1.19165	0.2641	0.654251	-5.40126
5707	ENSG00000173692	PSMD1	proteasome (prosome, macropain) 26S subunit, non-ATPase, 1		I	21	0.406997	7.97861	1.84676	0.0981066	0.505074	-4.5823
7037	ENSG00000072274	TFRC	transferrin receptor	Secreted	I	33	0.194683	7.97796	0.952176	0.366062	0.721822	-5.63972
201254	ENSG00000169689	STRA13	stimulated by retinoic acid 13		NI	11	-0.203096	7.97794	-0.746898	0.474326	0.782928	-5.80934
58472	ENSG00000137767	SQRDL	sulfide quinone reductase-like (yeast)	Secreted	I	10	0.167585	7.97696	1.22138	0.253198	0.646261	-5.36893
84191	ENSG00000166797	FAM96A	family with sequence similarity 96, member A		I	23	-0.722371	7.97612	-1.78074	0.108906	0.518057	-4.6731
2959	ENSG00000137947	GTF2B	general transcription factor IIB		I	11	-0.877728	7.97504	-3.73276	0.00474057	0.212272	-1.79851
9375	ENSG00000125304	TM9SF2	transmembrane 9 superfamily member 2		I	19	0.195789	7.97162	1.37416	0.202888	0.606129	-5.1944
3422	ENSG00000067064	IDI1	isopentenyl-diphosphate delta isomerase 1		I	19	1.20938	7.97105	4.90297	0.000863145	0.134878	-0.234141
10133	ENSG00000123240	OPTN	optineurin		I	30	-0.518783	7.97044	-2.22058	0.0537337	0.421118	-4.04656
23596	ENSG00000054277	OPN3	opsin 3	G-protein coupled receptor	I	11	0.234381	7.96937	1.01359	0.337448	0.70471	-5.58249
6880	NA	TAF9	TAF9 RNA polymerase II, TATA box binding protein (TBP)-associated factor, 32kDa	kinase	I	24	-0.256888	7.96419	-1.04648	0.32283	0.695558	-5.55068
6309	ENSG00000109929	SC5D	sterol-C5-desaturase		I	39	0.677662	7.96194	1.98991	0.0780507	0.470538	-4.38101
8721	ENSG00000107223	EDF1	endothelial differentiation-related factor 1		NI	24	-0.495255	7.9616	-1.64604	0.13442	0.545515	-4.85361
2958	ENSG00000140307	GTF2A2	general transcription factor IIA, 2, 12kDa		I	38	-0.966262	7.95765	-2.69096	0.02492	0.345013	-3.34301
50808	ENSG00000147853	AK3	adenylate kinase 3	kinase	NI	30	-0.188741	7.95752	-1.09583	0.301821	0.680962	-5.50151
401505	ENSG00000175768	TOMM5	translocase of outer mitochondrial membrane 5 homolog (yeast)		I	26	-0.474317	7.95567	-1.16937	0.272515	0.660982	-5.42511
55651	ENSG00000145912	NHP2	NHP2 ribonucleoprotein		I	10	-0.805222	7.95529	-2.0066	0.0759835	0.466109	-4.35718
3028	NA	HSD17B10	hydroxysteroid (17-beta) dehydrogenase 10		I	11	-0.345825	7.95307	-0.5796	0.57651	0.834999	-5.92072
6138	ENSG00000174748	RPL15	ribosomal protein L15		I	34	-0.902058	7.95162	-4.07083	0.00284094	0.177241	-1.32362
51097	ENSG00000143653	SCCPDH	saccharopine dehydrogenase (putative)		I	17	0.690603	7.95052	2.69797	0.0246365	0.344756	-3.33243
10342	ENSG00000114354	TFG	TRK-fused gene	kinase	I	10	-0.304636	7.94967	-0.66316	0.523972	0.811671	-5.86826
10553	ENSG00000109854	HTATIP2	HIV-1 Tat interactive protein 2, 30kDa		I	33	-0.101448	7.94757	-0.368711	0.720931	0.897737	-6.02352
27339	ENSG00000110107	PRPF19	pre-mRNA processing factor 19		I	10	-0.023181	7.94564	-0.0492295	0.96182	0.987625	-6.09349
51699	ENSG00000111237	VPS29	vacuolar protein sorting 29 homolog (S. cerevisiae)		I	55	-0.0348102	7.94522	-0.128466	0.900626	0.967817	-6.08606
5054	ENSG00000106366	SERPINE1	serpin peptidase inhibitor, clade E (nexin, plasminogen activator inhibitor type 1), member 1	peptidase	I	30	0.208322	7.93942	0.451598	0.662325	0.872276	-5.98831
3290	ENSG00000117594	HSD11B1	hydroxysteroid (11-beta) dehydrogenase 1		I	31	0.819407	7.93713	1.75607	0.113216	0.523	-4.70665
10574	ENSG00000135624	CCT7	chaperonin containing TCP1, subunit 7 (eta)		I	11	-0.139944	7.93292	-0.255203	0.804346	0.931574	-6.0605
7036	ENSG00000106327	TFR2	transferrin receptor 2	peptidase	I	11	1.15095	7.93288	1.61934	0.140084	0.552522	-4.88856
85236	ENSG00000197903	HIST1H2BK	histone cluster 1, H2bk		I	9	-0.356149	7.93214	-0.970493	0.357346	0.716596	-5.62295
7763	ENSG00000107372	ZFAND5	zinc finger, AN1-type domain 5		I	82	-0.397771	7.93068	-1.76553	0.111545	0.520598	-4.69381
50486	ENSG00000123689	G0S2	G0/G1 switch 2	Secreted	I	25	-0.220163	7.92682	-0.973558	0.355903	0.7159	-5.62012
10988	ENSG00000111142	METAP2	methionyl aminopeptidase 2	peptidase	I	21	0.0771148	7.92561	0.406189	0.694163	0.887403	-6.00845
3073	ENSG00000213614	HEXA	hexosaminidase A (alpha polypeptide)	Secreted	I	32	-0.110004	7.92324	-0.553471	0.593523	0.843048	-5.93579
3320	ENSG00000080824	HSP90AA1	heat shock protein 90kDa alpha (cytosolic), class A member 1		I	7	-0.531702	7.92204	-1.54537	0.156913	0.569069	-4.98381
4191	NA	MDH2	malate dehydrogenase 2, NAD (mitochondrial)		NI	20	-0.219758	7.92109	-0.665228	0.522709	0.810606	-5.86688
1738	ENSG00000091140	DLD	dihydrolipoamide dehydrogenase		I	77	0.577816	7.92051	2.99697	0.0151565	0.295706	-2.88155
3032	ENSG00000138029	HADHB	hydroxyacyl-CoA dehydrogenase/3-ketoacyl-CoA thiolase/enoyl-CoA hydratase (trifunctional protein), beta subunit		I	29	-0.594222	7.91962	-1.2778	0.23353	0.629564	-5.30608
6653	ENSG00000137642	SORL1	sortilin-related receptor, L(DLR class) A repeats containing	transporter	I	22	1.26919	7.91689	2.61317	0.0282965	0.356861	-3.46035
302	ENSG00000182718	ANXA2	annexin A2		I	42	0.0952377	7.91632	0.325067	0.752615	0.911048	-6.03929
10972	ENSG00000170348	TMED10	transmembrane emp24-like trafficking protein 10 (yeast)		I	34	0.222332	7.91322	1.22463	0.252032	0.644782	-5.36537
10130	ENSG00000143870	PDIA6	protein disulfide isomerase family A, member 6	Secreted	I	26	-0.539193	7.91252	-1.37178	0.2036	0.6071	-5.19722
55856	ENSG00000112304	ACOT13	acyl-CoA thioesterase 13		I	10	-0.335682	7.91057	-1.13436	0.286169	0.670364	-5.46193
353	ENSG00000198931	APRT	adenine phosphoribosyltransferase		NI	11	-0.213663	7.90997	-0.353988	0.731561	0.902736	-6.02906
211	ENSG00000023330	ALAS1	aminolevulinate, delta-, synthase 1		I	43	-0.575422	7.90984	-1.49516	0.16934	0.578338	-5.04707
9167	ENSG00000115944	COX7A2L	cytochrome c oxidase subunit VIIa polypeptide 2 like	transporter	I	20	-0.45196	7.90963	-1.54893	0.156064	0.568838	-4.97929
1054	ENSG00000153879	CEBPG	CCAAT/enhancer binding protein (C/EBP), gamma		I	22	0.0148432	7.90862	0.0675147	0.947659	0.983029	-6.09236
5445	ENSG00000105854	PON2	paraoxonase 2	Secreted	I	31	0.59904	7.90773	1.34411	0.212055	0.612196	-5.22979
51371	ENSG00000132963	POMP	proteasome maturation protein		I	29	-0.554729	7.90681	-2.2267	0.0532006	0.419869	-4.03755
11342	ENSG00000082996	RNF13	ring finger protein 13		I	10	-0.552022	7.90497	-3.66515	0.0052613	0.218582	-1.89547
6359	NA	CCL15	chemokine (C-C motif) ligand 15	Secreted	I	6	0.574141	7.90269	1.36102	0.206855	0.609324	-5.20994
65124	ENSG00000198142	SOWAHC	sosondowah ankyrin repeat domain family member C		I	22	0.127138	7.90197	1.00936	0.339361	0.705435	-5.58651
6386	ENSG00000137575	SDCBP	syndecan binding protein (syntenin)		I	13	-0.584467	7.90105	-1.37936	0.201336	0.604283	-5.18823
6696	ENSG00000118785	SPP1	secreted phosphoprotein 1	Secreted	I	65	2.04055	7.90095	2.46938	0.0357969	0.371977	-3.67659
54541	ENSG00000168209	DDIT4	DNA-damage-inducible transcript 4		I	11	-1.06913	7.8991	-1.8771	0.0934874	0.49758	-4.54012
116540	ENSG00000204822	MRPL53	mitochondrial ribosomal protein L53		I	10	-1.1801	7.89788	-1.96379	0.0813939	0.476377	-4.41815
5244	ENSG00000005471	ABCB4	ATP-binding cassette, sub-family B (MDR/TAP), member 4	transporter	I	10	0.964709	7.8936	2.52632	0.0326137	0.365754	-3.5911
3716	ENSG00000162434	JAK1	Janus kinase 1	kinase	I	29	-0.906089	7.89346	-1.77479	0.10993	0.51943	-4.68121
64928	ENSG00000180992	MRPL14	mitochondrial ribosomal protein L14		I	9	-0.542165	7.8901	-0.953671	0.365345	0.721822	-5.63836
5725	ENSG00000011304	PTBP1	polypyrimidine tract binding protein 1		I	42	-0.414466	7.88943	-1.04971	0.321422	0.69481	-5.54751
51218	ENSG00000182512	GLRX5	glutaredoxin 5		I	31	-0.16768	7.88904	-0.809494	0.439263	0.763602	-5.76131
6897	ENSG00000113407	TARS	threonyl-tRNA synthetase		I	33	-0.371962	7.88578	-2.11819	0.0634542	0.441725	-4.19631
5104	ENSG00000188488	SERPINA5	serpin peptidase inhibitor, clade A (alpha-1 antiproteinase, antitrypsin), member 5	Secreted	I	11	1.60651	7.88308	1.87881	0.0932336	0.497228	-4.53774
5690	ENSG00000126067	PSMB2	proteasome (prosome, macropain) subunit, beta type, 2	peptidase	NI	26	-0.389142	7.88096	-1.23515	0.248277	0.640837	-5.35377
3295	ENSG00000133835	HSD17B4	hydroxysteroid (17-beta) dehydrogenase 4	transporter	I	28	0.0724986	7.88006	0.323935	0.753444	0.911048	-6.03968
2632	ENSG00000114480	GBE1	glucan (1,4-alpha-), branching enzyme 1		I	11	0.238274	7.87842	0.896763	0.393374	0.737682	-5.68888
25814	ENSG00000130638	ATXN10	ataxin 10		I	33	0.175628	7.87653	0.436694	0.6727	0.876723	-5.99514
23196	ENSG00000048828	FAM120A	family with sequence similarity 120A		I	27	-0.138341	7.87517	-0.374427	0.716821	0.896325	-6.02131
6050	ENSG00000023191	RNH1	ribonuclease/angiogenin inhibitor 1		NI	9	-0.623592	7.87263	-1.70463	0.122715	0.531178	-4.77592
6634	ENSG00000100028	SNRPD3	small nuclear ribonucleoprotein D3 polypeptide 18kDa		I	10	-0.23223	7.8721	-0.597745	0.564856	0.830076	-5.90988
51124	NA	IER3IP1	immediate early response 3 interacting protein 1		I	16	0.129367	7.8714	0.392125	0.704158	0.891097	-6.01427
10436	ENSG00000268439	EMG1	EMG1 N1-specific pseudouridine methyltransferase		I	20	-1.78575	7.87057	-3.18274	0.0112429	0.273324	-2.60329
908	ENSG00000146731	CCT6A	chaperonin containing TCP1, subunit 6A (zeta 1)		I	11	-0.165271	7.87042	-0.367037	0.722137	0.898335	-6.02416
55819	ENSG00000113269	RNF130	ring finger protein 130		I	11	0.214299	7.86816	0.891327	0.39613	0.739336	-5.69358
727	ENSG00000106804	C5	complement component 5	Secreted	I	10	1.03122	7.86696	1.5762	0.149692	0.56208	-4.94441
79002	ENSG00000123144	C19orf43	chromosome 19 open reading frame 43		I	22	-0.291683	7.86444	-0.683458	0.511656	0.803913	-5.85455
3190	ENSG00000165119	HNRNPK	heterogeneous nuclear ribonucleoprotein K		I	18	-0.0926276	7.8642	-0.4609	0.655887	0.869171	-5.98393
4677	ENSG00000134440	NARS	asparaginyl-tRNA synthetase		I	39	-0.891513	7.86162	-2.44665	0.0371524	0.37591	-3.71065
8664	ENSG00000100353	EIF3D	eukaryotic translation initiation factor 3, subunit D		I	22	-1.1008	7.86122	-2.88539	0.0181581	0.313569	-3.04957
6396	ENSG00000157020	SEC13	SEC13 homolog (S. cerevisiae)		I	35	0.185769	7.86047	0.909839	0.386801	0.734018	-5.6775
54460	NA	MRPS21	mitochondrial ribosomal protein S21	Secreted	NI	33	-0.738252	7.85944	-1.72616	0.118654	0.528033	-4.74705
64284	ENSG00000124839	RAB17	RAB17, member RAS oncogene family		I	11	0.0102171	7.85893	0.0181955	0.985883	0.994867	-6.0946
57470	ENSG00000130764	LRRC47	leucine rich repeat containing 47		I	11	0.0183482	7.8578	0.124853	0.903405	0.969092	-6.08654
54539	NA	NDUFB11	NADH dehydrogenase (ubiquinone) 1 beta subcomplex, 11, 17.3kDa		I	17	0.00477027	7.8561	0.0238423	0.981503	0.993947	-6.09447
1043	ENSG00000169442	CD52	CD52 molecule	Secreted	I	20	-0.695014	7.85537	-2.08404	0.0670602	0.448633	-4.24582
28959	ENSG00000106565	TMEM176B	transmembrane protein 176B		I	9	0.828745	7.85524	1.38097	0.200857	0.604283	-5.18631
57393	ENSG00000147003	TMEM27	transmembrane protein 27	peptidase	I	11	1.072	7.85454	2.33445	0.0446294	0.398255	-3.87812
3949	ENSG00000130164	LDLR	low density lipoprotein receptor	transporter	I	38	0.306218	7.85364	0.939945	0.371969	0.725614	-5.65078
10457	ENSG00000136235	GPNMB	glycoprotein (transmembrane) nmb		I	43	-0.67114	7.84593	-2.16543	0.0587734	0.43253	-4.12744
51646	ENSG00000119801	YPEL5	yippee-like 5 (Drosophila)		I	21	-0.131935	7.84482	-0.662292	0.524503	0.811899	-5.86884
55379	ENSG00000108829	LRRC59	leucine rich repeat containing 59	Secreted	NI	18	-0.0531072	7.83511	-0.131891	0.897994	0.966558	-6.08559
6038	NA	RNASE4	ribonuclease, RNase A family, 4	Secreted	I	22	0.782116	7.83239	2.0568	0.070078	0.454413	-4.28515
10153	ENSG00000115816	CEBPZ	CCAAT/enhancer binding protein (C/EBP), zeta		NI	6	0.0381967	7.83086	0.0936961	0.927419	0.97673	-6.09014
5110	ENSG00000120265	PCMT1	protein-L-isoaspartate (D-aspartate) O-methyltransferase		I	43	-0.19491	7.82673	-1.26295	0.238579	0.634194	-5.32281
51523	ENSG00000171604	CXXC5	CXXC finger protein 5		I	31	-0.132499	7.82351	-0.400287	0.69835	0.889051	-6.01091
51075	ENSG00000213593	TMX2	thioredoxin-related transmembrane protein 2		I	5	-0.207457	7.82194	-0.7214	0.489116	0.790361	-5.82794
4869	ENSG00000181163	NPM1	nucleophosmin (nucleolar phosphoprotein B23, numatrin)	Secreted	NI	4	-0.600491	7.82058	-1.68248	0.127027	0.537633	-4.80545
27346	NA	TMEM97	transmembrane protein 97		I	38	1.24302	7.81871	2.8345	0.019723	0.31905	-3.12633
10974	ENSG00000148671	ADIRF	adipogenesis regulatory factor		I	20	0.30313	7.81451	0.73023	0.483961	0.788379	-5.82156
196410	ENSG00000170439	METTL7B	methyltransferase like 7B		I	11	1.76336	7.81303	2.29405	0.0476705	0.40533	-3.93807
283635	ENSG00000151327	FAM177A1	family with sequence similarity 177, member A1		NI	18	0.468018	7.81256	1.28747	0.230287	0.626883	-5.29511
1356	ENSG00000047457	CP	ceruloplasmin (ferroxidase)	Secreted	I	26	0.874901	7.8118	1.63038	0.137717	0.550871	-4.87415
735	ENSG00000113600	C9	complement component 9	Secreted	I	21	0.249808	7.81047	0.314122	0.760641	0.914056	-6.04294
8883	ENSG00000159593	NAE1	NEDD8 activating enzyme E1 subunit 1		I	8	-0.0441228	7.80978	-0.210887	0.837708	0.944425	-6.07134
8661	ENSG00000107581	EIF3A	eukaryotic translation initiation factor 3, subunit A		I	9	-0.530162	7.80422	-1.67211	0.129093	0.539056	-4.81921
9130	NA	FAM50A	family with sequence similarity 50, member A		I	6	-0.413513	7.79975	-1.02564	0.332033	0.701387	-5.57092
118487	ENSG00000172586	CHCHD1	coiled-coil-helix-coiled-coil-helix domain containing 1		I	9	-0.106646	7.79485	-0.360804	0.726632	0.900214	-6.02652
201895	ENSG00000163683	SMIM14	small integral membrane protein 14		I	20	-0.0513916	7.79459	-0.149355	0.884592	0.96247	-6.083
84681	ENSG00000137133	HINT2	histidine triad nucleotide binding protein 2	Secreted	I	10	0.275411	7.79408	0.499389	0.629574	0.859754	-5.96492
351	ENSG00000142192	APP	amyloid beta (A4) precursor protein		I	125	0.326329	7.79337	0.82205	0.432445	0.759728	-5.75128
3945	ENSG00000111716	LDHB	lactate dehydrogenase B		I	7	-0.322662	7.78617	-0.761726	0.46586	0.777309	-5.79827
116151	ENSG00000124098	FAM210B	family with sequence similarity 210, member B		I	6	0.0389886	7.78576	0.0678587	0.947393	0.982986	-6.09234
3113	NA	HLA-DPA1	major histocompatibility complex, class II, DP alpha 1		I	42	0.950027	7.78573	1.95002	0.0832094	0.481141	-4.43765
1558	ENSG00000138115	CYP2C8	cytochrome P450, family 2, subfamily C, polypeptide 8		I	33	1.29465	7.78537	2.86484	0.0187741	0.315249	-3.08056
25828	ENSG00000100348	TXN2	thioredoxin 2		NI	9	-0.684205	7.78313	-1.08013	0.308387	0.686537	-5.51734
64080	ENSG00000171174	RBKS	ribokinase	kinase	I	11	-1.0078	7.78252	-1.28818	0.230053	0.626843	-5.29431
153339	ENSG00000174695	TMEM167A	transmembrane protein 167A		I	11	-0.60179	7.77679	-1.76318	0.111958	0.521372	-4.697
4430	ENSG00000128641	MYO1B	myosin IB		I	20	1.08967	7.77587	2.14136	0.0611153	0.438286	-4.16259
9076	ENSG00000163347	CLDN1	claudin 1		I	42	1.24426	7.77535	2.53001	0.0324176	0.36548	-3.58555
64968	ENSG00000243927	MRPS6	mitochondrial ribosomal protein S6		NI	5	-0.718759	7.77417	-2.49651	0.0342431	0.366951	-3.63588
435	ENSG00000126522	ASL	argininosuccinate lyase		I	36	0.573098	7.77409	0.856341	0.414193	0.748638	-5.72321
51251	ENSG00000122643	NT5C3A	5'-nucleotidase, cytosolic IIIA	Secreted	I	7	-1.3748	7.76888	-3.31979	0.00903764	0.254692	-2.39968
114883	ENSG00000117859	OSBPL9	oxysterol binding protein-like 9		I	16	0.557955	7.76669	2.07046	0.068549	0.450839	-4.26545
65005	ENSG00000143436	MRPL9	mitochondrial ribosomal protein L9		I	14	-0.770256	7.76597	-2.24825	0.051366	0.415087	-4.00579
56942	ENSG00000103121	CMC2	C-x(9)-C motif containing 2		NI	11	-0.669439	7.75915	-1.66041	0.13146	0.541916	-4.83468
1983	ENSG00000100664	EIF5	eukaryotic translation initiation factor 5	GTPase	I	53	-0.71725	7.75898	-2.68098	0.0253292	0.345259	-3.35807
3615	ENSG00000178035	IMPDH2	IMP (inosine 5'-monophosphate) dehydrogenase 2		I	37	-0.740364	7.7573	-1.73333	0.117328	0.526449	-4.73739
4201	ENSG00000124733	MEA1	male-enhanced antigen 1		NI	10	-0.49315	7.75674	-1.07009	0.312643	0.688881	-5.52737
4723	ENSG00000167792	NDUFV1	NADH dehydrogenase (ubiquinone) flavoprotein 1, 51kDa		NI	8	-0.211007	7.75618	-0.517616	0.617301	0.854401	-5.95542
57804	ENSG00000175482	POLD4	polymerase (DNA-directed), delta 4, accessory subunit		I	30	-0.0380038	7.75541	-0.0881622	0.931693	0.977548	-6.09067
10048	ENSG00000010017	RANBP9	RAN binding protein 9	Secreted	I	11	-0.6002	7.75304	-4.4349	0.00166628	0.161164	-0.832447
3068	ENSG00000143321	HDGF	hepatoma-derived growth factor		NI	55	0.390698	7.751	2.02763	0.073454	0.461113	-4.32708
10	ENSG00000156006	NAT2	N-acetyltransferase 2 (arylamine N-acetyltransferase)		I	11	0.0760852	7.74883	0.123316	0.904587	0.969577	-6.08675
4728	ENSG00000110717	NDUFS8	NADH dehydrogenase (ubiquinone) Fe-S protein 8, 23kDa (NADH-coenzyme Q reductase)	Secreted	NI	9	-0.656564	7.74872	-1.38838	0.198668	0.60332	-5.17748
51599	ENSG00000105699	LSR	lipolysis stimulated lipoprotein receptor	transporter	I	10	0.545837	7.74725	0.618512	0.551682	0.822709	-5.89709
10904	ENSG00000166619	BLCAP	bladder cancer associated protein	Secreted	I	7	0.00645129	7.74602	0.0191819	0.985118	0.994707	-6.09458
694	ENSG00000133639	BTG1	B-cell translocation gene 1, anti-proliferative		I	31	-0.454833	7.74542	-5.39698	0.000446174	0.129213	0.355793
56984	ENSG00000128789	PSMG2	proteasome (prosome, macropain) assembly chaperone 2		I	11	0.450166	7.74372	1.60855	0.142434	0.555318	-4.9026
4357	ENSG00000128309	MPST	mercaptopyruvate sulfurtransferase		I	11	-0.302268	7.74247	-0.594828	0.56672	0.83115	-5.91164
9637	ENSG00000171055	FEZ2	fasciculation and elongation protein zeta 2 (zygin II)		I	22	0.580743	7.74025	3.42595	0.00764177	0.245691	-2.24323
30061	ENSG00000138449	SLC40A1	solute carrier family 40 (iron-regulated transporter), member 1	transporter	I	22	0.613134	7.73594	1.60888	0.142362	0.555318	-4.90218
5708	ENSG00000175166	PSMD2	proteasome (prosome, macropain) 26S subunit, non-ATPase, 2		I	10	-0.394257	7.7352	-0.839629	0.42302	0.754614	-5.73701
11222	ENSG00000114686	MRPL3	mitochondrial ribosomal protein L3		I	14	0.0687564	7.73476	0.376941	0.715017	0.895168	-6.02033
6731	ENSG00000174780	SRP72	signal recognition particle 72kDa	kinase	I	18	-0.798479	7.73287	-2.83687	0.0196472	0.318932	-3.12276
3692	ENSG00000242372	EIF6	eukaryotic translation initiation factor 6		NI	21	-0.689199	7.73155	-2.38427	0.0411411	0.38696	-3.80391
55256	ENSG00000182551	ADI1	acireductone dioxygenase 1		I	29	-0.0617383	7.73127	-0.185483	0.856994	0.951657	-6.07663
966	ENSG00000085063	CD59	CD59 molecule, complement regulatory protein	Secreted	I	42	0.309793	7.73013	0.826612	0.429985	0.758418	-5.7476
51268	ENSG00000179761	PIPOX	pipecolic acid oxidase		I	11	-0.369085	7.72604	-0.761425	0.466031	0.777309	-5.7985
5002	ENSG00000110628	SLC22A18	solute carrier family 22, member 18	transporter	I	10	0.274949	7.72592	0.560333	0.589029	0.841072	-5.9319
26355	ENSG00000114023	FAM162A	family with sequence similarity 162, member A		I	8	0.345587	7.72542	1.38726	0.198999	0.603757	-5.17882
5717	ENSG00000108671	PSMD11	proteasome (prosome, macropain) 26S subunit, non-ATPase, 11		NI	15	-0.306187	7.72466	-0.828371	0.429039	0.75829	-5.74618
51734	ENSG00000198736	MSRB1	methionine sulfoxide reductase B1		I	10	0.00485036	7.72068	0.00711361	0.994481	0.998142	-6.09474
873	ENSG00000159228	CBR1	carbonyl reductase 1		I	73	-0.566598	7.71132	-1.27218	0.235431	0.631505	-5.31243
821	ENSG00000127022	CANX	calnexin		I	99	-0.494812	7.70751	-1.78559	0.108075	0.51623	-4.66647
5917	ENSG00000113643	RARS	arginyl-tRNA synthetase		I	13	-0.334398	7.70595	-1.62106	0.139714	0.552084	-4.88633
5440	ENSG00000147669	POLR2K	polymerase (RNA) II (DNA directed) polypeptide K, 7.0kDa		I	20	-0.679272	7.7012	-2.26962	0.0496085	0.410006	-3.97424
51078	ENSG00000176946	THAP4	THAP domain containing 4		I	10	0.0367406	7.70103	0.0960131	0.92563	0.976293	-6.0899
221443	ENSG00000124596	OARD1	O-acyl-ADP-ribose deacylase 1		I	11	-0.736355	7.70046	-2.09126	0.0662821	0.447545	-4.23538
9188	ENSG00000165732	DDX21	DEAD (Asp-Glu-Ala-Asp) box helicase 21		I	24	-0.366647	7.70017	-1.84198	0.0988531	0.506506	-4.58892
928	ENSG00000010278	CD9	CD9 molecule		I	59	-0.124017	7.69616	-0.82555	0.430557	0.758418	-5.74846
90637	ENSG00000178381	ZFAND2A	zinc finger, AN1-type domain 2A		I	9	-0.559272	7.69485	-1.04436	0.323758	0.695855	-5.55275
5836	ENSG00000100504	PYGL	phosphorylase, glycogen, liver		I	9	0.932545	7.69424	3.31737	0.00907243	0.254825	-2.40327
84522	ENSG00000171135	JAGN1	jagunal homolog 1 (Drosophila)		I	11	0.385197	7.69332	1.1375	0.284925	0.669478	-5.45867
7941	ENSG00000146070	PLA2G7	phospholipase A2, group VII (platelet-activating factor acetylhydrolase, plasma)	Secreted	I	9	-0.717352	7.6924	-6.45011	0.000122199	0.0941132	1.47508
713	ENSG00000173369	C1QB	complement component 1, q subcomponent, B chain	Secreted	I	22	-0.221065	7.69107	-0.942317	0.370818	0.724824	-5.64864
7045	ENSG00000120708	TGFBI	transforming growth factor, beta-induced, 68kDa	Secreted	I	44	-0.218482	7.68964	-0.405866	0.694392	0.887403	-6.00858
51389	ENSG00000111832	RWDD1	RWD domain containing 1		I	5	-0.928559	7.68866	-1.75933	0.112637	0.522539	-4.70223
50865	ENSG00000013583	HEBP1	heme binding protein 1		I	11	0.0428738	7.68114	0.146637	0.886675	0.962693	-6.08343
51085	NA	MLXIPL	MLX interacting protein-like		I	44	0.893749	7.67864	2.09532	0.0658483	0.447081	-4.2295
23412	ENSG00000148444	COMMD3	COMM domain containing 3		I	17	0.0556337	7.67471	0.132932	0.897194	0.966475	-6.08545
10490	ENSG00000100568	VTI1B	vesicle transport through interaction with t-SNAREs 1B		I	6	-0.482746	7.67333	-1.31396	0.221604	0.621424	-5.26479
54921	ENSG00000168802	CHTF8	CTF8, chromosome transmission fidelity factor 8 homolog (S. cerevisiae)		NI	9	-0.291836	7.67269	-2.42012	0.0387994	0.381605	-3.75036
22980	ENSG00000141002	TCF25	transcription factor 25 (basic helix-loop-helix)		NI	21	-0.335701	7.67265	-0.815837	0.435809	0.761302	-5.75626
3133	NA	HLA-E	major histocompatibility complex, class I, E		I	48	0.246717	7.67174	1.12547	0.289722	0.673722	-5.47115
9531	ENSG00000151929	BAG3	BCL2-associated athanogene 3		I	11	-0.89553	7.67103	-3.50214	0.00678017	0.232761	-2.13171
3703	ENSG00000134910	STT3A	STT3A, subunit of the oligosaccharyltransferase complex (catalytic)		I	9	-1.01967	7.66634	-5.25436	0.000537879	0.129879	0.18986
3693	ENSG00000082781	ITGB5	integrin, beta 5	Secreted	I	11	0.859309	7.66505	6.83019	7.9266e-05	0.0917598	1.83564
4069	ENSG00000090382	LYZ	lysozyme	Secreted	I	21	-0.939861	7.66448	-6.71276	9.04414e-05	0.0917598	1.72656
2705	ENSG00000169562	GJB1	gap junction protein, beta 1, 32kDa	transporter	I	11	1.45964	7.66374	2.35699	0.0430163	0.393078	-3.84458
476	ENSG00000163399	ATP1A1	ATPase, Na+/K+ transporting, alpha 1 polypeptide	transporter	I	43	0.165691	7.66358	0.820899	0.433066	0.760029	-5.7522
23513	NA	SCRIB	scribbled planar cell polarity protein		I	15	0.36159	7.65887	2.65831	0.0262844	0.34888	-3.39227
10808	ENSG00000120694	HSPH1	heat shock 105kDa/110kDa protein 1		I	84	-1.56128	7.65883	-5.7772	0.00027483	0.125804	0.781111
23370	NA	ARHGEF18	Rho/Rac guanine nucleotide exchange factor (GEF) 18		I	11	0.611324	7.65785	2.56642	0.0305434	0.360646	-3.53076
2782	ENSG00000078369	GNB1	guanine nucleotide binding protein (G protein), beta polypeptide 1	GTPase	I	20	-0.294291	7.65697	-1.0844	0.30659	0.684766	-5.51305
10213	ENSG00000115233	PSMD14	proteasome (prosome, macropain) 26S subunit, non-ATPase, 14		I	17	-0.251682	7.64841	-1.49314	0.169857	0.579143	-5.04958
151011	ENSG00000186522	2016-09-10	septin 10		I	8	0.0873151	7.64817	0.134189	0.896228	0.966475	-6.08527
27089	ENSG00000164405	UQCRQ	ubiquinol-cytochrome c reductase, complex III subunit VII, 9.5kDa	transporter	NI	22	-0.0796607	7.64731	-0.498931	0.629884	0.859754	-5.96515
5439	NA	POLR2J	polymerase (RNA) II (DNA directed) polypeptide J, 13.3kDa		I	13	-0.619974	7.64679	-1.14438	0.282207	0.667461	-5.45148
1266	ENSG00000117519	CNN3	calponin 3, acidic		I	11	0.989777	7.64568	2.12182	0.0630817	0.44141	-4.19103
1807	ENSG00000147647	DPYS	dihydropyrimidinase		I	11	1.25081	7.64318	3.57296	0.00607036	0.227798	-2.02867
51015	ENSG00000066583	ISOC1	isochorismatase domain containing 1		I	11	0.697598	7.64142	3.32473	0.00896712	0.254668	-2.39238
51439	ENSG00000137414	FAM8A1	family with sequence similarity 8, member A1		I	16	-0.261191	7.63664	-1.44448	0.182753	0.590845	-5.10969
51	ENSG00000161533	ACOX1	acyl-CoA oxidase 1, palmitoyl		I	32	0.614143	7.63067	1.72173	0.11948	0.528313	-4.753
2058	ENSG00000136628	EPRS	glutamyl-prolyl-tRNA synthetase		I	17	-0.0359116	7.63013	-0.133344	0.896877	0.966475	-6.08539
25874	ENSG00000143158	MPC2	mitochondrial pyruvate carrier 2		I	32	0.459352	7.6293	1.93062	0.0858353	0.485027	-4.46507
5886	ENSG00000179262	RAD23A	RAD23 homolog A (S. cerevisiae)		NI	40	-0.490896	7.62897	-1.12701	0.289106	0.67355	-5.46956
6418	ENSG00000119335	SET	SET nuclear proto-oncogene		I	8	-0.00706261	7.62588	-0.0299327	0.976779	0.992356	-6.0943
2483	NA	FRG1	FSHD region gene 1		I	3	-0.947576	7.62581	-1.43098	0.186479	0.593273	-5.12615
55034	ENSG00000075643	MOCOS	molybdenum cofactor sulfurase		I	10	-0.42538	7.62581	-1.44697	0.182074	0.590506	-5.10664
1551	ENSG00000160870	CYP3A7	cytochrome P450, family 3, subfamily A, polypeptide 7		I	17	3.94301	7.62548	8.03393	2.2383e-05	0.0455202	2.843
84331	ENSG00000172366	FAM195A	family with sequence similarity 195, member A		NI	7	-0.417996	7.62163	-0.664941	0.522885	0.810764	-5.86707
29974	ENSG00000148584	A1CF	APOBEC1 complementation factor		I	20	0.160041	7.62014	0.488633	0.636874	0.86193	-5.97038
7538	ENSG00000128016	ZFP36	ZFP36 ring finger protein		I	11	-0.143823	7.61749	-0.233928	0.820314	0.937841	-6.06596
7844	NA	RNF103	ring finger protein 103		I	11	0.230071	7.61621	1.0404	0.325497	0.697016	-5.55662
7001	ENSG00000167815	PRDX2	peroxiredoxin 2		I	32	0.180878	7.61591	0.612289	0.555611	0.825047	-5.90097
25813	ENSG00000100347	SAMM50	SAMM50 sorting and assembly machinery component		I	10	0.0265408	7.61585	0.218792	0.83173	0.942044	-6.06955
51650	ENSG00000090263	MRPS33	mitochondrial ribosomal protein S33		I	11	0.00552742	7.61513	0.0264348	0.979492	0.993267	-6.0944
950	ENSG00000138760	SCARB2	scavenger receptor class B, member 2		I	43	0.173384	7.61442	0.588287	0.570913	0.833126	-5.91557
3080	ENSG00000080910	CFHR2	complement factor H-related 2	Secreted	I	10	0.94574	7.61359	1.20986	0.257378	0.649293	-5.38152
6342	ENSG00000116171	SCP2	sterol carrier protein 2		I	26	0.0862786	7.61338	0.27712	0.787994	0.924488	-6.05438
5236	ENSG00000079739	PGM1	phosphoglucomutase 1		I	20	0.268492	7.61325	0.842289	0.421607	0.75374	-5.73483
1495	ENSG00000044115	CTNNA1	catenin (cadherin-associated protein), alpha 1, 102kDa		I	57	-0.107043	7.60788	-0.47614	0.645406	0.86595	-5.97657
9775	ENSG00000141543	EIF4A3	eukaryotic translation initiation factor 4A3		I	11	-1.24955	7.60491	-4.41584	0.00171266	0.161164	-0.857608
3426	ENSG00000205403	CFI	complement factor I	peptidase	I	19	0.977319	7.60358	1.68718	0.126101	0.536528	-4.7992
51009	ENSG00000072849	DERL2	derlin 2		I	10	-0.376657	7.60182	-1.15604	0.277652	0.664275	-5.43923
6629	ENSG00000125870	SNRPB2	small nuclear ribonucleoprotein polypeptide B		I	25	-0.67141	7.60127	-1.59028	0.146493	0.559018	-4.92627
53918	ENSG00000152684	PELO	pelota homolog (Drosophila)	Secreted	I	20	-0.595038	7.60024	-1.56796	0.151591	0.564635	-4.95497
11331	NA	PHB2	prohibitin 2		I	22	-0.527844	7.60002	-1.32457	0.218203	0.617941	-5.25254
84337	ENSG00000130165	ELOF1	elongation factor 1 homolog (S. cerevisiae)		NI	11	-1.04597	7.59878	-2.52745	0.0325537	0.365732	-3.5894
100131187	ENSG00000215845	TSTD1	thiosulfate sulfurtransferase (rhodanese)-like domain containing 1		I	11	0.173196	7.59315	0.371561	0.718881	0.897095	-6.02242
4953	ENSG00000115758	ODC1	ornithine decarboxylase 1		I	10	-0.943926	7.59262	-3.35595	0.00853454	0.250734	-2.34627
3482	ENSG00000197081	IGF2R	insulin-like growth factor 2 receptor	kinase	I	32	0.0706784	7.59145	0.306587	0.766184	0.916027	-6.04539
51290	ENSG00000087502	ERGIC2	ERGIC and golgi 2		I	9	-0.0692612	7.58741	-0.504262	0.626281	0.85854	-5.96241
64422	ENSG00000144848	ATG3	autophagy related 3		I	63	-0.602663	7.58188	-3.14192	0.0120025	0.27415	-2.66423
54206	ENSG00000116285	ERRFI1	ERBB receptor feedback inhibitor 1		I	11	-0.291468	7.58149	-1.02934	0.330388	0.699855	-5.56735
51071	ENSG00000023697	DERA	deoxyribose-phosphate aldolase (putative)		I	21	-0.0370743	7.57925	-0.103524	0.919834	0.974449	-6.08911
6184	ENSG00000163902	RPN1	ribophorin I		I	40	0.58441	7.57802	3.33459	0.00882807	0.252944	-2.3778
2131	ENSG00000182197	EXT1	exostosin glycosyltransferase 1		I	10	-0.0333563	7.57295	-0.0606716	0.952957	0.984971	-6.09283
9556	ENSG00000156411	C14orf2	chromosome 14 open reading frame 2		I	42	-0.421391	7.57134	-1.61836	0.140296	0.552522	-4.88984
10417	ENSG00000159674	SPON2	spondin 2, extracellular matrix protein		I	33	1.27003	7.56883	2.0165	0.0747825	0.463886	-4.34303
4670	ENSG00000099783	HNRNPM	heterogeneous nuclear ribonucleoprotein M		I	20	0.0605971	7.56635	0.211881	0.836956	0.944399	-6.07112
10971	ENSG00000134308	YWHAQ	tyrosine 3-monooxygenase/tryptophan 5-monooxygenase activation protein, theta		I	9	-0.129472	7.56206	-0.63503	0.541333	0.818395	-5.88664
9361	ENSG00000196365	LONP1	lon peptidase 1, mitochondrial	peptidase	I	33	-0.379703	7.56053	-1.55771	0.153986	0.566273	-4.96809
84299	ENSG00000141741	MIEN1	migration and invasion enhancer 1		I	11	0.109245	7.55655	0.217619	0.832616	0.942427	-6.06982
1653	ENSG00000079785	DDX1	DEAD (Asp-Glu-Ala-Asp) box helicase 1		I	11	-0.391449	7.55318	-1.65634	0.132293	0.542936	-4.84005
10598	ENSG00000100591	AHSA1	AHA1, activator of heat shock 90kDa protein ATPase homolog 1 (yeast)		I	25	-0.640767	7.54865	-2.21882	0.0538873	0.421577	-4.04914
7555	ENSG00000169714	CNBP	CCHC-type zinc finger, nucleic acid binding protein		I	66	0.114879	7.5484	1.17008	0.272243	0.660667	-5.42435
1615	ENSG00000115866	DARS	aspartyl-tRNA synthetase		NI	32	0.454877	7.54821	3.24607	0.0101615	0.262137	-2.50899
6628	ENSG00000125835	SNRPB	small nuclear ribonucleoprotein polypeptides B and B1		NI	46	-0.306996	7.54796	-1.20857	0.25785	0.649547	-5.38293
1244	ENSG00000023839	ABCC2	ATP-binding cassette, sub-family C (CFTR/MRP), member 2	transporter	I	10	0.266533	7.54684	0.783961	0.453351	0.771666	-5.78131
4496	ENSG00000205358	MT1H	metallothionein 1H		I	9	-5.84836	7.54612	-12.0249	8.09857e-07	0.00750656	5.09263
10289	ENSG00000114784	EIF1B	eukaryotic translation initiation factor 1B		I	18	-0.113632	7.54525	-0.323673	0.753636	0.911048	-6.03976
10656	ENSG00000131773	KHDRBS3	KH domain containing, RNA binding, signal transduction associated 3		I	22	-0.318999	7.54471	-0.991954	0.347331	0.709659	-5.60297
219927	ENSG00000197345	MRPL21	mitochondrial ribosomal protein L21		I	10	-1.17057	7.54286	-3.08515	0.0131482	0.281132	-2.74919
84233	ENSG00000171202	TMEM126A	transmembrane protein 126A		I	10	-0.344421	7.53946	-0.929325	0.377153	0.728977	-5.66029
55863	ENSG00000171204	TMEM126B	transmembrane protein 126B		I	30	-0.447928	7.53628	-1.34136	0.21291	0.612984	-5.233
3550	ENSG00000113141	IK	IK cytokine, down-regulator of HLA II		I	34	-0.796892	7.53437	-5.33069	0.000486496	0.129879	0.279111
55312	ENSG00000135002	RFK	riboflavin kinase	kinase	I	9	-0.180337	7.53407	-0.560391	0.58899	0.841072	-5.93186
4711	ENSG00000136521	NDUFB5	NADH dehydrogenase (ubiquinone) 1 beta subcomplex, 5, 16kDa		I	22	-0.365589	7.53074	-1.35063	0.210035	0.611823	-5.22215
51374	ENSG00000138085	ATRAID	all-trans retinoic acid-induced differentiation factor		I	11	-0.23759	7.53009	-0.893207	0.395175	0.739097	-5.69196
51324	ENSG00000090487	SPG21	spastic paraplegia 21 (autosomal recessive, Mast syndrome)		I	11	0.23402	7.52928	1.06217	0.316035	0.691122	-5.53524
4783	ENSG00000165030	NFIL3	nuclear factor, interleukin 3 regulated		I	11	-0.690313	7.52923	-1.79329	0.106771	0.514796	-4.65594
57761	ENSG00000101255	TRIB3	tribbles pseudokinase 3	kinase	I	22	0.365286	7.52513	1.08569	0.306047	0.684219	-5.51175
116541	ENSG00000183617	MRPL54	mitochondrial ribosomal protein L54		I	11	0.0862735	7.52098	0.146777	0.886568	0.962693	-6.0834
3987	ENSG00000169756	LIMS1	LIM and senescent cell antigen-like domains 1		I	60	-0.24441	7.51893	-1.5112	0.165278	0.575371	-5.02699
342	ENSG00000214855	APOC1P1	apolipoprotein C-I pseudogene 1		I	8	-0.0147124	7.51846	-0.0151776	0.988224	0.995744	-6.09465
345275	ENSG00000170509	HSD17B13	hydroxysteroid (17-beta) dehydrogenase 13		I	32	1.57709	7.51747	3.9605	0.00335188	0.186039	-1.4767
3576	ENSG00000169429	CXCL8	chemokine (C-X-C motif) ligand 8	Secreted	I	25	-2.03699	7.51606	-4.72483	0.00110451	0.142779	-0.457352
55699	ENSG00000067704	IARS2	isoleucyl-tRNA synthetase 2, mitochondrial		I	11	0.80128	7.51545	4.97273	0.000784684	0.129879	-0.148249
219402	ENSG00000122033	MTIF3	mitochondrial translational initiation factor 3		NI	7	-0.997389	7.5152	-1.77084	0.110617	0.51943	-4.68659
64983	ENSG00000106591	MRPL32	mitochondrial ribosomal protein L32	Secreted	I	7	-0.233202	7.51474	-0.756652	0.468746	0.779082	-5.80208
830	ENSG00000198898	CAPZA2	capping protein (actin filament) muscle Z-line, alpha 2		I	45	0.171558	7.51393	0.606051	0.559566	0.827002	-5.90481
28974	ENSG00000104979	C19orf53	chromosome 19 open reading frame 53		NI	11	-0.831706	7.51046	-1.70787	0.122095	0.531178	-4.77158
6520	ENSG00000168003	SLC3A2	solute carrier family 3 (amino acid transporter heavy chain), member 2	transporter	I	73	-1.82522	7.50466	-3.38293	0.00817822	0.249642	-2.3065
81688	ENSG00000112308	C6orf62	chromosome 6 open reading frame 62		I	32	-0.712722	7.50371	-2.30727	0.0466538	0.403332	-3.91848
55854	ENSG00000065548	ZC3H15	zinc finger CCCH-type containing 15		NI	31	-0.44535	7.50339	-2.16739	0.0585872	0.43242	-4.12458
55959	ENSG00000196562	SULF2	sulfatase 2		I	22	1.14536	7.50276	4.19785	0.00235335	0.168441	-1.14977
79763	ENSG00000063241	ISOC2	isochorismatase domain containing 2		NI	11	-0.264101	7.50199	-0.788183	0.451001	0.770874	-5.77804
1401	ENSG00000132693	CRP	C-reactive protein, pentraxin-related	Secreted	I	22	0.185712	7.50131	0.28431	0.782654	0.923227	-6.05227
4218	ENSG00000167461	RAB8A	RAB8A, member RAS oncogene family		I	11	0.315628	7.49613	0.72376	0.487735	0.790352	-5.82624
2109	ENSG00000105379	ETFB	electron-transfer-flavoprotein, beta polypeptide		I	7	0.348259	7.49553	2.36281	0.0426089	0.392855	-3.8359
5714	ENSG00000099341	PSMD8	proteasome (prosome, macropain) 26S subunit, non-ATPase, 8		I	16	-0.801024	7.49479	-2.34291	0.0440167	0.397071	-3.86553
55002	ENSG00000150403	TMCO3	transmembrane and coiled-coil domains 3	Secreted	I	22	0.822345	7.49346	2.69621	0.0247076	0.344756	-3.33509
4493	ENSG00000169715	MT1E	metallothionein 1E		I	10	-3.00946	7.49341	-6.14428	0.000175351	0.112746	1.16875
389541	ENSG00000188186	LAMTOR4	late endosomal/lysosomal adaptor, MAPK and MTOR activator 4		NI	11	-0.583452	7.49269	-1.1637	0.274689	0.662233	-5.43113
51156	ENSG00000140093	SERPINA10	serpin peptidase inhibitor, clade A (alpha-1 antiproteinase, antitrypsin), member 10	Secreted	I	21	1.93398	7.49174	3.00951	0.0148528	0.29417	-2.86271
1429	ENSG00000116791	CRYZ	crystallin, zeta (quinone reductase)		I	10	2.04037	7.489	4.52069	0.00147352	0.159083	-0.719948
3014	ENSG00000188486	H2AFX	H2A histone family, member X		I	11	-0.656403	7.48724	-2.25476	0.0508245	0.414512	-3.99619
968	ENSG00000129226	CD68	CD68 molecule		I	21	-0.438051	7.48475	-1.69269	0.125023	0.535754	-4.79186
8666	ENSG00000130811	EIF3G	eukaryotic translation initiation factor 3, subunit G		I	20	-1.13155	7.48361	-2.59937	0.0289416	0.358766	-3.48114
3895	ENSG00000126777	KTN1	kinectin 1 (kinesin receptor)		I	89	0.0371815	7.48029	0.140924	0.891057	0.96472	-6.08429
2203	ENSG00000165140	FBP1	fructose-1,6-bisphosphatase 1		I	8	1.6968	7.47844	4.27554	0.00209969	0.166185	-1.04473
220323	ENSG00000184232	OAF	OAF homolog (Drosophila)	Secreted	I	22	1.02857	7.47788	1.60602	0.142989	0.555894	-4.90589
5552	ENSG00000122862	SRGN	serglycin		I	11	-0.263172	7.4734	-1.0134	0.337531	0.704749	-5.58266
10897	ENSG00000174851	YIF1A	Yip1 interacting factor homolog A (S. cerevisiae)		NI	6	0.381763	7.47242	0.971703	0.356776	0.716258	-5.62183
6526	NA	SLC5A3	solute carrier family 5 (sodium/myo-inositol cotransporter), member 3	transporter	I	6	-1.10645	7.47149	-2.65056	0.0266194	0.350618	-3.40397
8431	ENSG00000131910	NR0B2	nuclear receptor subfamily 0, group B, member 2	nuclear receptor	I	11	-0.00664211	7.47024	-0.0131263	0.989816	0.996319	-6.09468
54386	ENSG00000166848	TERF2IP	telomeric repeat binding factor 2, interacting protein		I	6	-0.867031	7.46599	-2.25862	0.0505055	0.413102	-3.99048
7818	ENSG00000132676	DAP3	death associated protein 3		NI	27	-0.269269	7.46463	-1.05387	0.319616	0.69372	-5.54343
283871	ENSG00000184207	PGP	phosphoglycolate phosphatase		I	10	1.22398	7.46401	4.42174	0.00169815	0.161164	-0.849807
5444	ENSG00000005421	PON1	paraoxonase 1	Secreted	I	9	1.86172	7.46339	2.52346	0.0327664	0.365891	-3.59539
282969	ENSG00000148803	FUOM	fucose mutarotase		I	22	0.863986	7.46006	2.07033	0.0685637	0.450839	-4.26564
51690	ENSG00000130332	LSM7	LSM7 homolog, U6 small nuclear RNA associated (S. cerevisiae)		I	15	0.0350793	7.45929	0.0784498	0.9392	0.979875	-6.09152
54708	ENSG00000198060	2016-03-05	membrane-associated ring finger (C3HC4) 5		I	32	-0.283812	7.45783	-1.00493	0.341379	0.706697	-5.59073
3178	NA	HNRNPA1	heterogeneous nuclear ribonucleoprotein A1		NI	14	-0.641096	7.45757	-2.11298	0.0639921	0.44339	-4.20388
140576	ENSG00000188643	S100A16	S100 calcium binding protein A16		NI	20	0.116763	7.45539	0.256005	0.803745	0.931356	-6.06028
127	ENSG00000198099	ADH4	alcohol dehydrogenase 4 (class II), pi polypeptide		I	10	1.05545	7.45289	1.12183	0.291188	0.673934	-5.47491
1981	ENSG00000114867	EIF4G1	eukaryotic translation initiation factor 4 gamma, 1		I	28	0.303763	7.45053	1.93349	0.0854422	0.484381	-4.46102
4489	ENSG00000205362	MT1A	metallothionein 1A		I	16	-2.37539	7.45048	-4.21442	0.00229662	0.168441	-1.12728
388962	ENSG00000163170	BOLA3	bolA family member 3		I	9	0.374901	7.45035	0.600288	0.563233	0.828801	-5.90833
1428	ENSG00000103316	CRYM	crystallin, mu		I	11	1.02642	7.44937	2.35945	0.0428433	0.392971	-3.84091
51660	ENSG00000060762	MPC1	mitochondrial pyruvate carrier 1		I	9	0.466038	7.4482	0.765869	0.463512	0.776239	-5.79514
25901	ENSG00000024862	CCDC28A	coiled-coil domain containing 28A		I	10	-0.488598	7.44714	-1.74036	0.116042	0.525993	-4.7279
25915	ENSG00000178057	NDUFAF3	NADH dehydrogenase (ubiquinone) complex I, assembly factor 3		I	20	-0.363941	7.44539	-0.890311	0.396646	0.739593	-5.69445
2931	ENSG00000105723	GSK3A	glycogen synthase kinase 3 alpha	kinase	I	33	-0.346513	7.44469	-1.24499	0.244808	0.638777	-5.34287
60488	ENSG00000061794	MRPS35	mitochondrial ribosomal protein S35	Secreted	I	20	-0.706898	7.44388	-2.54291	0.0317406	0.364927	-3.56615
4318	ENSG00000100985	MMP9	matrix metallopeptidase 9 (gelatinase B, 92kDa gelatinase, 92kDa type IV collagenase)	peptidase	I	11	2.31364	7.44277	3.60636	0.00576308	0.222552	-1.98028
27044	ENSG00000197157	SND1	staphylococcal nuclease and tudor domain containing 1		I	11	-0.45068	7.4388	-1.1978	0.261814	0.653028	-5.39462
128866	ENSG00000101421	CHMP4B	charged multivesicular body protein 4B		NI	15	-0.29988	7.43624	-1.42955	0.186878	0.593273	-5.12789
54461	ENSG00000159069	FBXW5	F-box and WD repeat domain containing 5		I	10	0.240895	7.43389	0.725309	0.486829	0.789765	-5.82513
10730	ENSG00000136758	YME1L1	YME1-like 1 ATPase	peptidase	I	23	-0.0280105	7.43376	-0.241015	0.814985	0.935086	-6.06419
6383	ENSG00000169439	SDC2	syndecan 2		I	66	0.806544	7.43098	2.72538	0.0235589	0.336987	-3.29105
51000	ENSG00000124786	SLC35B3	solute carrier family 35 (adenosine 3'-phospho 5'-phosphosulfate transporter), member B3		I	11	0.0283174	7.42867	0.111352	0.913799	0.971796	-6.08823
6879	ENSG00000178913	TAF7	TAF7 RNA polymerase II, TATA box binding protein (TBP)-associated factor, 55kDa		I	11	0.220455	7.42732	0.809816	0.439087	0.763444	-5.76106
23593	ENSG00000051620	HEBP2	heme binding protein 2		I	10	0.0351841	7.42717	0.146015	0.887152	0.962903	-6.08352
56945	ENSG00000175110	MRPS22	mitochondrial ribosomal protein S22	Secreted	I	17	-0.112818	7.42714	-0.445105	0.666835	0.87428	-5.99131
80339	ENSG00000100344	PNPLA3	patatin-like phospholipase domain containing 3		I	11	1.13441	7.42435	2.09709	0.0656593	0.447081	-4.22693
189	ENSG00000172482	AGXT	alanine-glyoxylate aminotransferase		I	11	0.613953	7.42011	1.39482	0.196782	0.601476	-5.16978
57231	ENSG00000135317	SNX14	sorting nexin 14		I	11	0.366654	7.41959	1.20616	0.258731	0.65052	-5.38555
79717	ENSG00000127125	PPCS	phosphopantothenoylcysteine synthetase		I	33	0.263851	7.41714	1.90586	0.0892985	0.490203	-4.49989
2950	ENSG00000084207	GSTP1	glutathione S-transferase pi 1		I	6	0.702906	7.41701	2.95137	0.0163165	0.30578	-2.95016
56910	ENSG00000084090	STARD7	StAR-related lipid transfer (START) domain containing 7		I	33	-0.0156757	7.41697	-0.0600646	0.953427	0.984971	-6.09287
57179	ENSG00000122203	KIAA1191	KIAA1191		NI	5	0.436524	7.41681	1.31572	0.221036	0.621065	-5.26276
55890	ENSG00000170412	GPRC5C	G protein-coupled receptor, class C, group 5, member C	G-protein coupled receptor	I	11	0.651825	7.41451	2.73178	0.0233143	0.33478	-3.28139
8454	ENSG00000055130	CUL1	cullin 1		I	18	-0.403947	7.41448	-2.94737	0.0164223	0.306336	-2.95617
760	ENSG00000104267	CA2	carbonic anhydrase II		I	11	0.550029	7.41289	1.34205	0.212695	0.612956	-5.2322
550	ENSG00000115307	AUP1	ancient ubiquitous protein 1		I	13	-0.189937	7.41183	-0.445467	0.666583	0.87428	-5.99114
10594	ENSG00000174231	PRPF8	pre-mRNA processing factor 8		I	18	0.410917	7.40982	3.00808	0.0148869	0.29417	-2.86484
6388	ENSG00000132581	SDF2	stromal cell-derived factor 2	Secreted	NI	10	-0.126976	7.40577	-0.409653	0.691711	0.886126	-6.00698
10273	ENSG00000103266	STUB1	STIP1 homology and U-box containing protein 1, E3 ubiquitin protein ligase		I	8	0.420483	7.40576	0.846085	0.419595	0.752704	-5.7317
7088	ENSG00000196781	TLE1	transducin-like enhancer of split 1 (E(sp1) homolog, Drosophila)		I	7	0.185374	7.40352	0.473749	0.647045	0.866184	-5.97774
221154	ENSG00000165487	MICU2	mitochondrial calcium uptake 2		NI	11	0.152168	7.40301	0.343265	0.73934	0.905875	-6.03295
55664	ENSG00000106993	CDC37L1	cell division cycle 37-like 1		I	22	0.176234	7.40248	0.784521	0.453038	0.771347	-5.78087
9521	ENSG00000124802	EEF1E1	eukaryotic translation elongation factor 1 epsilon 1		I	4	-0.0382541	7.4017	-0.183164	0.85876	0.952419	-6.07708
2690	ENSG00000112964	GHR	growth hormone receptor		I	22	1.34357	7.39323	2.13058	0.0621926	0.439214	-4.17829
2181	ENSG00000123983	ACSL3	acyl-CoA synthetase long-chain family member 3		I	21	0.26113	7.39136	0.88583	0.39893	0.740853	-5.6983
7389	ENSG00000126088	UROD	uroporphyrinogen decarboxylase		I	42	-0.68781	7.39129	-1.90146	0.0899281	0.490569	-4.50606
2934	ENSG00000148180	GSN	gelsolin	Secreted	I	11	0.928865	7.39117	2.03483	0.0726065	0.459065	-4.31675
3856	NA	KRT8	keratin 8		I	30	0.949083	7.3909	2.06078	0.0696292	0.453544	-4.27941
7283	ENSG00000131462	TUBG1	tubulin, gamma 1	GTPase	I	9	0.433988	7.38924	2.23109	0.0528222	0.419688	-4.03109
83480	ENSG00000110060	PUS3	pseudouridylate synthase 3		NI	11	-0.785715	7.38726	-1.63539	0.136655	0.549547	-4.86759
6277	ENSG00000197956	S100A6	S100 calcium binding protein A6		I	11	-0.46067	7.38623	-1.43365	0.185736	0.59319	-5.1229
56897	ENSG00000124535	WRNIP1	Werner helicase interacting protein 1		I	11	-0.313828	7.38357	-1.34948	0.21039	0.611823	-5.2235
1716	ENSG00000114956	DGUOK	deoxyguanosine kinase	kinase	I	10	-0.505962	7.38043	-1.86578	0.095186	0.500017	-4.55589
25793	ENSG00000100225	FBXO7	F-box protein 7		I	22	0.0654972	7.37865	0.50292	0.627187	0.859207	-5.9631
5901	ENSG00000132341	RAN	RAN, member RAS oncogene family	GTPase	I	19	-0.236601	7.37629	-1.42473	0.188226	0.595044	-5.13374
3725	ENSG00000177606	JUN	jun proto-oncogene		I	44	-0.0335444	7.37498	-0.146026	0.887143	0.962903	-6.08352
27141	ENSG00000136305	CIDEB	cell death-inducing DFFA-like effector b		I	22	1.02834	7.37351	1.84668	0.0981195	0.505074	-4.58242
8763	ENSG00000135535	CD164	CD164 molecule, sialomucin	Secreted	I	78	-0.224605	7.37194	-1.15335	0.278697	0.664632	-5.44206
5447	NA	POR	P450 (cytochrome) oxidoreductase		I	42	0.357771	7.37155	0.8767	0.403613	0.743174	-5.70608
8192	ENSG00000125656	CLPP	caseinolytic mitochondrial matrix peptidase proteolytic subunit	peptidase	I	9	-0.504342	7.37142	-1.04606	0.323015	0.695558	-5.55109
10957	ENSG00000146278	PNRC1	proline-rich nuclear receptor coactivator 1		I	21	-0.138161	7.36845	-0.568168	0.58392	0.83841	-5.92739
4733	ENSG00000185721	DRG1	developmentally regulated GTP binding protein 1		I	20	-0.7088	7.36835	-3.12176	0.012397	0.275488	-2.69437
25996	ENSG00000076043	REXO2	RNA exonuclease 2		I	34	-0.533662	7.36811	-2.59437	0.0291792	0.359374	-3.48867
9553	ENSG00000243147	MRPL33	mitochondrial ribosomal protein L33		I	28	-0.659575	7.36749	-1.98706	0.0784093	0.471626	-4.38507
5501	ENSG00000186298	PPP1CC	protein phosphatase 1, catalytic subunit, gamma isozyme	phosphoprotein phosphatase	I	33	0.104258	7.36712	0.654384	0.529352	0.813423	-5.87407
51649	ENSG00000181610	MRPS23	mitochondrial ribosomal protein S23		I	10	-0.733896	7.36531	-1.72173	0.11948	0.528313	-4.75301
1582	ENSG00000180432	CYP8B1	cytochrome P450, family 8, subfamily B, polypeptide 1		I	11	2.07263	7.3652	2.00561	0.0761049	0.466699	-4.3586
79026	ENSG00000124942	AHNAK	AHNAK nucleoprotein		I	22	0.309106	7.36417	1.11945	0.292148	0.674574	-5.47737
56616	ENSG00000184047	DIABLO	diablo, IAP-binding mitochondrial protein		I	11	-0.506245	7.36365	-1.07461	0.310723	0.687327	-5.52286
56935	ENSG00000166002	SMCO4	single-pass membrane protein with coiled-coil domains 4		I	27	0.671254	7.3617	2.50712	0.033654	0.365891	-3.61995
8309	ENSG00000168306	ACOX2	acyl-CoA oxidase 2, branched chain		I	8	1.21278	7.35602	2.20327	0.0552678	0.426441	-4.07199
55571	ENSG00000158435	CNOT11	CCR4-NOT transcription complex, subunit 11	Secreted	NI	11	-0.403534	7.35204	-1.40767	0.193067	0.599209	-5.15436
1312	ENSG00000093010	COMT	catechol-O-methyltransferase		NI	44	-0.0115574	7.35155	-0.0482182	0.962603	0.988026	-6.09354
9482	ENSG00000170310	STX8	syntaxin 8		NI	10	-0.959675	7.35076	-4.11498	0.00266026	0.176005	-1.26289
26872	ENSG00000164647	STEAP1	six transmembrane epithelial antigen of the prostate 1	transporter	I	10	0.3757	7.34443	0.94756	0.368283	0.722917	-5.64391
254863	ENSG00000205544	TMEM256	transmembrane protein 256	Secreted	I	9	-0.824381	7.34337	-1.04879	0.321826	0.694976	-5.54842
382	ENSG00000165527	ARF6	ADP-ribosylation factor 6	GTPase	I	9	0.0436172	7.34123	0.133671	0.896626	0.966475	-6.08534
57092	ENSG00000081154	PCNP	PEST proteolytic signal containing nuclear protein		I	10	0.170258	7.34115	0.492594	0.634181	0.861531	-5.96838
84259	ENSG00000137692	DCUN1D5	DCN1, defective in cullin neddylation 1, domain containing 5		I	11	-0.251482	7.34078	-0.855877	0.414436	0.748885	-5.72359
58527	ENSG00000146386	ABRACL	ABRA C-terminal like		I	11	0.495471	7.3349	2.56828	0.0304506	0.360605	-3.52796
5340	ENSG00000122194	PLG	plasminogen	peptidase	I	23	1.35128	7.3335	2.61065	0.0284132	0.357389	-3.46415
51160	NA	VPS28	vacuolar protein sorting 28 homolog (S. cerevisiae)		I	21	0.292398	7.33042	0.985175	0.350471	0.712356	-5.60932
197370	ENSG00000169189	NSMCE1	non-SMC element 1 homolog (S. cerevisiae)	Secreted	NI	19	-0.45352	7.32991	-3.36874	0.00836364	0.249642	-2.3274
2592	ENSG00000213930	GALT	galactose-1-phosphate uridylyltransferase		I	11	-0.104383	7.32785	-0.445894	0.666286	0.87428	-5.99095
1213	ENSG00000141367	CLTC	clathrin, heavy chain (Hc)		I	52	-0.318692	7.32765	-1.23878	0.246994	0.640627	-5.34976
6950	ENSG00000120438	TCP1	t-complex 1		NI	16	-0.349485	7.32596	-2.2238	0.0534524	0.420268	-4.04182
5436	ENSG00000168002	POLR2G	polymerase (RNA) II (DNA directed) polypeptide G		NI	9	-0.486768	7.32028	-1.13386	0.286366	0.67054	-5.46245
290	ENSG00000166825	ANPEP	alanyl (membrane) aminopeptidase	peptidase	I	20	0.355572	7.31975	0.642567	0.536648	0.816334	-5.88178
85028	ENSG00000197989	SNHG12	small nucleolar RNA host gene 12 (non-protein coding)		I	15	-1.49605	7.31847	-4.86165	0.000913574	0.136579	-0.285419
5446	ENSG00000105852	PON3	paraoxonase 3	Secreted	I	18	1.39369	7.31735	1.7717	0.110467	0.51943	-4.68542
432	ENSG00000141505	ASGR1	asialoglycoprotein receptor 1		I	18	0.967282	7.31654	2.63965	0.0270981	0.353018	-3.42042
5718	ENSG00000197170	PSMD12	proteasome (prosome, macropain) 26S subunit, non-ATPase, 12		I	18	-0.348697	7.31248	-1.58537	0.147602	0.559891	-4.93261
7071	ENSG00000155090	KLF10	Kruppel-like factor 10		I	8	0.816093	7.30967	1.39732	0.196055	0.601388	-5.16679
1968	ENSG00000130741	EIF2S3	eukaryotic translation initiation factor 2, subunit 3 gamma, 52kDa	GTPase	I	20	-0.0626515	7.30931	-0.247131	0.810394	0.933855	-6.06262
7365	NA	UGT2B10	UDP glucuronosyltransferase 2 family, polypeptide B10		I	16	1.69754	7.30927	2.85435	0.019097	0.31756	-3.09639
11152	NA	WDR45	WD repeat domain 45		I	7	-0.52471	7.30619	-2.07861	0.0676514	0.449213	-4.25367
22938	ENSG00000100603	SNW1	SNW domain containing 1	Secreted	NI	39	-0.501047	7.3054	-4.49025	0.00153901	0.160282	-0.759711
283	ENSG00000214274	ANG	angiogenin, ribonuclease, RNase A family, 5	Secreted	I	11	0.611841	7.30302	1.78265	0.108578	0.517185	-4.67049
4189	ENSG00000128590	DNAJB9	DnaJ (Hsp40) homolog, subfamily B, member 9	Secreted	I	23	-0.712059	7.30169	-2.54295	0.0317385	0.364927	-3.56609
8667	ENSG00000147677	EIF3H	eukaryotic translation initiation factor 3, subunit H		I	30	-0.923956	7.29606	-2.4254	0.0384656	0.381605	-3.74245
7917	NA	BAG6	BCL2-associated athanogene 6		NI	30	0.366763	7.28837	2.26371	0.0500884	0.411956	-3.98297
3418	ENSG00000182054	IDH2	isocitrate dehydrogenase 2 (NADP+), mitochondrial		I	25	1.70517	7.2878	3.03109	0.0143443	0.291267	-2.83028
8544	ENSG00000087842	PIR	pirin (iron-binding nuclear protein)		I	6	0.267346	7.28579	0.468511	0.650643	0.867929	-5.98028
149951	ENSG00000149600	COMMD7	COMM domain containing 7		I	11	-0.441951	7.28507	-1.79238	0.106924	0.514796	-4.65719
4267	ENSG00000002586	CD99	CD99 molecule		NI	25	0.556018	7.28294	2.5912	0.0293307	0.359374	-3.49345
51726	ENSG00000090520	DNAJB11	DnaJ (Hsp40) homolog, subfamily B, member 11	Secreted	I	9	0.372993	7.28042	0.950832	0.366708	0.722273	-5.64094
64743	NA	WDR13	WD repeat domain 13		NI	23	0.220779	7.27891	0.448607	0.664401	0.873336	-5.98969
55069	ENSG00000106609	TMEM248	transmembrane protein 248		I	22	0.230943	7.27887	1.94309	0.0841385	0.4823	-4.44746
10099	ENSG00000140391	TSPAN3	tetraspanin 3		I	22	-0.135383	7.2786	-0.607722	0.558505	0.826398	-5.90379
51329	ENSG00000182196	ARL6IP4	ADP-ribosylation factor-like 6 interacting protein 4		NI	62	-0.236394	7.27822	-1.42549	0.188011	0.594769	-5.13281
51629	ENSG00000013306	SLC25A39	solute carrier family 25, member 39		NI	10	-0.0723962	7.27746	-0.173102	0.866431	0.955439	-6.07897
10980	ENSG00000168090	COPS6	COP9 signalosome subunit 6		I	13	-0.416096	7.27638	-0.826879	0.429842	0.758418	-5.74738
10989	ENSG00000132305	IMMT	inner membrane protein, mitochondrial		I	41	-0.201197	7.2736	-0.674267	0.517211	0.806668	-5.8608
80349	ENSG00000140395	WDR61	WD repeat domain 61		I	10	0.478613	7.27313	1.52436	0.162011	0.573643	-5.01042
7150	ENSG00000198900	TOP1	topoisomerase (DNA) I		I	9	-0.0776567	7.27253	-0.319485	0.756705	0.912307	-6.04117
25796	ENSG00000130313	PGLS	6-phosphogluconolactonase	Secreted	NI	9	-0.0661593	7.27167	-0.22797	0.824803	0.939592	-6.0674
10092	ENSG00000162704	ARPC5	actin related protein 2/3 complex, subunit 5, 16kDa		I	29	-0.11379	7.26586	-0.511286	0.621549	0.856802	-5.95875
4350	ENSG00000103152	MPG	N-methylpurine-DNA glycosylase		I	20	8.41808e-05	7.26429	0.000146246	0.999887	0.999947	-6.09477
1471	ENSG00000101439	CST3	cystatin C	Secreted	I	20	0.794183	7.26424	3.5776	0.00602666	0.227078	-2.02193
115294	ENSG00000168300	PCMTD1	protein-L-isoaspartate (D-aspartate) O-methyltransferase domain containing 1		I	11	0.188506	7.26369	1.19785	0.261795	0.653028	-5.39456
9636	ENSG00000187608	ISG15	ISG15 ubiquitin-like modifier	Secreted	NI	11	-0.586268	7.26065	-0.978144	0.353751	0.714389	-5.61587
4809	ENSG00000100138	NHP2L1	NHP2 non-histone chromosome protein 2-like 1 (S. cerevisiae)		I	18	-0.258355	7.25977	-0.51927	0.616193	0.854126	-5.95454
54926	ENSG00000107341	UBE2R2	ubiquitin-conjugating enzyme E2R 2		I	22	0.271283	7.25908	1.54341	0.157383	0.569613	-4.98631
4124	ENSG00000112893	MAN2A1	mannosidase, alpha, class 2A, member 1		I	11	0.491951	7.25863	1.6513	0.13333	0.544385	-4.84669
55233	ENSG00000114978	MOB1A	MOB kinase activator 1A		I	11	0.0509624	7.25797	0.307038	0.765852	0.9159	-6.04524
4790	ENSG00000109320	NFKB1	nuclear factor of kappa light polypeptide gene enhancer in B-cells 1		I	11	0.133035	7.25707	0.435937	0.673228	0.87692	-5.99548
10330	ENSG00000257727	CNPY2	canopy FGF signaling regulator 2	Secreted	I	26	-0.0278302	7.25074	-0.128221	0.900814	0.967856	-6.08609
51493	ENSG00000100220	RTCB	RNA 2',3'-cyclic phosphate and 5'-OH ligase		NI	60	-0.742781	7.25042	-2.72728	0.0234862	0.336206	-3.28819
10987	ENSG00000121022	COPS5	COP9 signalosome subunit 5	peptidase	I	16	0.203847	7.25016	0.952988	0.365673	0.721822	-5.63898
5827	ENSG00000176894	PXMP2	peroxisomal membrane protein 2, 22kDa		I	28	0.840952	7.24879	1.3094	0.223077	0.621842	-5.27004
6856	ENSG00000008282	SYPL1	synaptophysin-like 1	transporter	I	32	0.61615	7.24624	2.20242	0.0553445	0.426441	-4.07324
9367	ENSG00000123595	RAB9A	RAB9A, member RAS oncogene family	GTPase	I	9	0.293543	7.24536	0.782722	0.454041	0.771988	-5.78226
9921	ENSG00000022840	RNF10	ring finger protein 10		I	28	-0.637062	7.24453	-3.25639	0.00999578	0.262089	-2.49366
2214	ENSG00000203747	FCGR3A	Fc fragment of IgG, low affinity IIIa, receptor (CD16a)		I	12	0.549641	7.24326	1.0144	0.337083	0.704425	-5.58172
55352	ENSG00000172301	COPRS	coordinator of PRMT5, differentiation stimulator		I	10	-0.467281	7.24175	-0.953514	0.36542	0.721822	-5.63851
25972	ENSG00000115446	UNC50	unc-50 homolog (C. elegans)		I	20	-0.124846	7.24075	-0.659144	0.52643	0.812274	-5.87093
10312	ENSG00000110719	TCIRG1	T-cell, immune regulator 1, ATPase, H+ transporting, lysosomal V0 subunit A3	transporter	I	21	-0.228499	7.24008	-0.507611	0.624023	0.857552	-5.96067
5547	ENSG00000137509	PRCP	prolylcarboxypeptidase (angiotensinase C)	peptidase	I	30	0.423775	7.23956	1.41876	0.189908	0.596078	-5.14097
28958	ENSG00000183978	COA3	cytochrome c oxidase assembly factor 3		I	11	-0.347762	7.23943	-1.40053	0.195122	0.600936	-5.16293
7415	ENSG00000165280	VCP	valosin containing protein		I	37	0.242415	7.23584	1.59172	0.146169	0.558926	-4.92441
10248	ENSG00000172336	POP7	processing of precursor 7, ribonuclease P/MRP subunit (S. cerevisiae)		I	11	-0.405983	7.23414	-0.893302	0.395127	0.739097	-5.69187
51247	NA	PAIP2	poly(A) binding protein interacting protein 2		I	49	-0.174593	7.2305	-0.835231	0.425365	0.755887	-5.7406
26227	ENSG00000092621	PHGDH	phosphoglycerate dehydrogenase	transporter	I	11	-0.367796	7.23014	-1.98338	0.0788743	0.472125	-4.39031
27230	ENSG00000120742	SERP1	stress-associated endoplasmic reticulum protein 1		I	49	-0.478482	7.22734	-2.10224	0.0651147	0.446744	-4.21947
10573	ENSG00000086504	MRPL28	mitochondrial ribosomal protein L28		I	23	0.119915	7.22663	0.554449	0.592881	0.84276	-5.93524
2271	ENSG00000091483	FH	fumarate hydratase		I	5	0.639859	7.2248	3.02438	0.0145006	0.29187	-2.84037
22948	ENSG00000150753	CCT5	chaperonin containing TCP1, subunit 5 (epsilon)		NI	30	0.158563	7.22345	0.544592	0.599365	0.846232	-5.94077
6542	ENSG00000003989	SLC7A2	solute carrier family 7 (cationic amino acid transporter, y+ system), member 2	transporter	I	41	0.231272	7.22157	1.13527	0.285808	0.670164	-5.46099
1520	ENSG00000163131	CTSS	cathepsin S	peptidase	I	21	0.109346	7.22004	0.419586	0.6847	0.882912	-6.00272
5095	ENSG00000175198	PCCA	propionyl CoA carboxylase, alpha polypeptide		I	20	0.431486	7.21981	1.21511	0.255468	0.647862	-5.3758
4792	ENSG00000100906	NFKBIA	nuclear factor of kappa light polypeptide gene enhancer in B-cells inhibitor, alpha		I	25	0.0125192	7.21908	0.0267789	0.979225	0.993154	-6.09439
8148	NA	TAF15	TAF15 RNA polymerase II, TATA box binding protein (TBP)-associated factor, 68kDa		I	15	-0.459921	7.21747	-1.43883	0.184305	0.591902	-5.11659
4074	ENSG00000003056	M6PR	mannose-6-phosphate receptor (cation dependent)	transporter	NI	7	-0.120991	7.21604	-0.264362	0.7975	0.928005	-6.058
26291	ENSG00000105550	FGF21	fibroblast growth factor 21	Secreted	I	10	-1.53362	7.21305	-2.13313	0.0619363	0.439214	-4.17458
27068	ENSG00000138777	PPA2	pyrophosphatase (inorganic) 2	Secreted	NI	51	0.516082	7.21176	1.9851	0.0786561	0.472125	-4.38786
6364	ENSG00000115009	CCL20	chemokine (C-C motif) ligand 20	Secreted	I	7	1.14553	7.20949	1.95252	0.0828775	0.48057	-4.43412
27243	ENSG00000130724	CHMP2A	charged multivesicular body protein 2A		I	9	-0.557161	7.20682	-1.53368	0.159732	0.571062	-4.99864
10267	ENSG00000132329	RAMP1	receptor (G protein-coupled) activity modifying protein 1	transporter	I	11	0.959484	7.20194	2.98166	0.0155362	0.29864	-2.90457
64216	ENSG00000162851	TFB2M	transcription factor B2, mitochondrial		I	9	-0.124883	7.20082	-0.365907	0.722951	0.898439	-6.02459
25840	ENSG00000185432	METTL7A	methyltransferase like 7A		I	32	0.805048	7.20077	1.99669	0.0772046	0.469241	-4.37134
10807	ENSG00000165689	SDCCAG3	serologically defined colon cancer antigen 3		NI	11	0.801839	7.19717	2.56769	0.0304804	0.360605	-3.52886
11335	ENSG00000122565	CBX3	chromobox homolog 3		I	16	-0.153815	7.19662	-0.601202	0.562651	0.828666	-5.90778
5805	ENSG00000150787	PTS	6-pyruvoyltetrahydropterin synthase		I	11	-0.113978	7.19388	-0.279299	0.786375	0.923933	-6.05375
221908	ENSG00000160813	PPP1R35	protein phosphatase 1, regulatory subunit 35		I	11	-0.165962	7.19312	-0.470702	0.649136	0.867472	-5.97922
4048	ENSG00000111144	LTA4H	leukotriene A4 hydrolase	peptidase	I	10	-0.0803829	7.1922	-0.318201	0.757646	0.912581	-6.0416
23731	ENSG00000106771	TMEM245	transmembrane protein 245		I	54	0.252413	7.19187	1.36352	0.206095	0.609185	-5.20699
2896	ENSG00000030582	GRN	granulin	Secreted	I	32	0.126555	7.19138	0.803586	0.442496	0.765679	-5.76599
729	ENSG00000039537	C6	complement component 6	Secreted	I	11	1.00971	7.19129	1.56062	0.153304	0.566088	-4.96438
92840	ENSG00000115255	REEP6	receptor accessory protein 6		I	11	0.458244	7.19128	0.730254	0.483947	0.788379	-5.82155
23524	ENSG00000167978	SRRM2	serine/arginine repetitive matrix 2		I	36	0.0525059	7.18731	0.21728	0.832872	0.942427	-6.0699
10294	ENSG00000069345	DNAJA2	DnaJ (Hsp40) homolog, subfamily A, member 2		NI	22	-0.0576196	7.18711	-0.336341	0.744381	0.908114	-6.0354
6150	ENSG00000214026	MRPL23	mitochondrial ribosomal protein L23		I	8	0.478986	7.18651	1.37828	0.201657	0.604283	-5.18951
6275	ENSG00000196154	S100A4	S100 calcium binding protein A4		I	33	-0.188351	7.18479	-0.613273	0.554989	0.824675	-5.90036
4758	NA	NEU1	sialidase 1 (lysosomal sialidase)		I	11	-0.823628	7.1844	-2.80728	0.0206162	0.321912	-3.16743
2731	ENSG00000178445	GLDC	glycine dehydrogenase (decarboxylating)		I	10	2.0604	7.18393	3.42346	0.00767185	0.245691	-2.2469
23585	ENSG00000183726	TMEM50A	transmembrane protein 50A		I	39	0.168394	7.18235	0.871748	0.406168	0.74484	-5.71028
57820	ENSG00000100814	CCNB1IP1	cyclin B1 interacting protein 1, E3 ubiquitin protein ligase		I	8	-0.848046	7.17754	-3.10712	0.0126919	0.278842	-2.71628
51506	ENSG00000143222	UFC1	ubiquitin-fold modifier conjugating enzyme 1		I	9	-0.194822	7.17175	-0.572728	0.580958	0.837595	-5.92475
3688	ENSG00000150093	ITGB1	integrin, beta 1 (fibronectin receptor, beta polypeptide, antigen CD29 includes MDF2, MSK12)		I	24	0.166685	7.16964	0.313306	0.761241	0.91416	-6.04321
79004	ENSG00000107874	CUEDC2	CUE domain containing 2		NI	11	0.183411	7.16961	0.390001	0.705673	0.891371	-6.01513
5437	ENSG00000163882	POLR2H	polymerase (RNA) II (DNA directed) polypeptide H		I	10	-0.864505	7.1677	-1.5906	0.146421	0.559018	-4.92585
10555	ENSG00000169692	AGPAT2	1-acylglycerol-3-phosphate O-acyltransferase 2		NI	22	-0.156938	7.16726	-1.07573	0.310244	0.687327	-5.52174
7265	ENSG00000113312	TTC1	tetratricopeptide repeat domain 1		I	11	-0.376	7.16594	-1.91022	0.0886788	0.48915	-4.49376
10440	ENSG00000134375	TIMM17A	translocase of inner mitochondrial membrane 17 homolog A (yeast)	transporter	I	32	-0.569744	7.1653	-3.51883	0.00660535	0.231038	-2.10736
6182	ENSG00000262814	MRPL12	mitochondrial ribosomal protein L12		NI	13	0.278377	7.16488	0.765471	0.463737	0.776239	-5.79544
629	NA	CFB	complement factor B	peptidase	I	27	0.638349	7.1634	1.45563	0.179725	0.589049	-5.09602
7336	NA	UBE2V2	ubiquitin-conjugating enzyme E2 variant 2		I	16	-0.124906	7.16036	-0.812556	0.437593	0.762416	-5.75888
79144	ENSG00000125534	PPDPF	pancreatic progenitor cell differentiation and proliferation factor		I	10	0.109246	7.15918	0.283618	0.783167	0.923268	-6.05248
5860	ENSG00000151552	QDPR	quinoid dihydropteridine reductase		I	22	0.104131	7.15912	0.265985	0.796289	0.927644	-6.05755
7936	NA	NELFE	negative elongation factor complex member E		I	18	-1.06325	7.15713	-2.10026	0.0653241	0.446744	-4.22234
30836	ENSG00000067334	DNTTIP2	deoxynucleotidyltransferase, terminal, interacting protein 2		I	9	-0.635486	7.15428	-3.61611	0.00567646	0.221537	-1.96618
4043	ENSG00000163956	LRPAP1	low density lipoprotein receptor-related protein associated protein 1	Secreted	I	22	0.310519	7.15176	1.76267	0.112047	0.52148	-4.69769
847	ENSG00000121691	CAT	catalase		I	19	0.331991	7.15142	0.784859	0.45285	0.771347	-5.78061
51013	ENSG00000171311	EXOSC1	exosome component 1		I	11	-0.689322	7.15127	-1.67378	0.128758	0.538444	-4.817
64969	ENSG00000144029	MRPS5	mitochondrial ribosomal protein S5	Secreted	NI	17	0.191516	7.15048	1.14483	0.28203	0.667421	-5.45101
23203	ENSG00000165688	PMPCA	peptidase (mitochondrial processing) alpha	peptidase	I	10	-0.314017	7.14882	-2.34233	0.0440585	0.397158	-3.86639
4478	ENSG00000147065	MSN	moesin		I	18	0.339033	7.14809	0.657922	0.527179	0.812778	-5.87173
26017	ENSG00000105058	FAM32A	family with sequence similarity 32, member A		I	10	-0.273486	7.14661	-2.08678	0.0667638	0.44843	-4.24186
51322	ENSG00000095787	WAC	WW domain containing adaptor with coiled-coil		I	64	-0.535641	7.14636	-4.2807	0.00208391	0.166185	-1.03779
84263	ENSG00000119471	HSDL2	hydroxysteroid dehydrogenase like 2		I	32	0.387527	7.14608	1.80319	0.105115	0.512591	-4.64238
4528	ENSG00000085760	MTIF2	mitochondrial translational initiation factor 2	GTPase	I	7	0.0189063	7.14463	0.0497844	0.96139	0.987546	-6.09346
1978	ENSG00000187840	EIF4EBP1	eukaryotic translation initiation factor 4E binding protein 1		NI	27	-0.904982	7.14416	-2.12401	0.0628583	0.440607	-4.18784
81533	ENSG00000129636	ITFG1	integrin alpha FG-GAP repeat containing 1		I	10	0.184478	7.14234	0.725261	0.486857	0.789765	-5.82516
8668	ENSG00000084623	EIF3I	eukaryotic translation initiation factor 3, subunit I		I	5	-0.530559	7.14091	-2.89732	0.0178101	0.313524	-3.03159
224	ENSG00000072210	ALDH3A2	aldehyde dehydrogenase 3 family, member A2		I	33	0.222249	7.14019	0.816977	0.435191	0.761152	-5.75535
374291	ENSG00000115286	NDUFS7	NADH dehydrogenase (ubiquinone) Fe-S protein 7, 20kDa (NADH-coenzyme Q reductase)		I	27	0.160066	7.13405	0.320514	0.75595	0.911941	-6.04083
10552	ENSG00000241685	ARPC1A	actin related protein 2/3 complex, subunit 1A, 41kDa		NI	4	0.529666	7.13371	1.52242	0.16249	0.574418	-5.01288
1155	ENSG00000105254	TBCB	tubulin folding cofactor B		I	8	0.420092	7.13315	1.01984	0.334632	0.703015	-5.5765
8727	ENSG00000119326	CTNNAL1	catenin (cadherin-associated protein), alpha-like 1		I	28	0.350093	7.1302	1.19803	0.261729	0.653028	-5.39437
23788	ENSG00000109919	MTCH2	mitochondrial carrier 2		I	20	0.778507	7.12779	2.28498	0.048381	0.407861	-3.9515
9646	ENSG00000198730	CTR9	CTR9, Paf1/RNA polymerase II complex component		I	10	0.329994	7.12639	1.10594	0.29765	0.678631	-5.49122
6472	ENSG00000182199	SHMT2	serine hydroxymethyltransferase 2 (mitochondrial)		I	34	-0.472403	7.12613	-4.17755	0.00242487	0.171029	-1.17738
8519	ENSG00000185885	IFITM1	interferon induced transmembrane protein 1		I	22	0.434884	7.1228	0.842222	0.421642	0.75374	-5.73488
27258	ENSG00000170860	LSM3	LSM3 homolog, U6 small nuclear RNA associated (S. cerevisiae)		I	13	-0.321833	7.12183	-0.929089	0.377269	0.728977	-5.6605
83862	NA	TMEM120A	transmembrane protein 120A		I	10	0.00561859	7.12	0.0197229	0.984698	0.994707	-6.09457
29100	ENSG00000168701	TMEM208	transmembrane protein 208		I	18	-0.450998	7.11931	-1.47019	0.175835	0.584793	-5.07807
7086	NA	TKT	transketolase		I	30	0.140264	7.11582	0.673966	0.517393	0.806749	-5.86101
10949	ENSG00000177733	HNRNPA0	heterogeneous nuclear ribonucleoprotein A0		I	21	-0.324326	7.11445	-0.774702	0.458532	0.774159	-5.78842
5861	ENSG00000138069	RAB1A	RAB1A, member RAS oncogene family	GTPase	I	26	-0.0538517	7.11405	-0.560876	0.588673	0.841066	-5.93159
58477	ENSG00000144867	SRPRB	signal recognition particle receptor, B subunit	Secreted	I	30	-0.641046	7.11278	-1.79539	0.106417	0.514796	-4.65306
11231	ENSG00000025796	SEC63	SEC63 homolog (S. cerevisiae)		I	31	-0.255838	7.1091	-1.00315	0.342189	0.706913	-5.59241
51382	ENSG00000100554	ATP6V1D	ATPase, H+ transporting, lysosomal 34kDa, V1 subunit D	transporter	I	30	-0.314755	7.10855	-1.57504	0.149958	0.562563	-4.9459
11199	ENSG00000109511	ANXA10	annexin A10		I	10	0.630201	7.10604	1.40905	0.192672	0.598861	-5.1527
54935	ENSG00000158716	DUSP23	dual specificity phosphatase 23	phosphoprotein phosphatase	I	22	-0.260701	7.09883	-0.658491	0.52683	0.812531	-5.87136
9538	ENSG00000149547	EI24	etoposide induced 2.4		I	33	0.430471	7.0954	2.10023	0.065327	0.446744	-4.22238
8974	ENSG00000072682	P4HA2	prolyl 4-hydroxylase, alpha polypeptide II	Secreted	I	11	0.573886	7.09517	1.79423	0.106612	0.514796	-4.65465
51768	ENSG00000064115	TM7SF3	transmembrane 7 superfamily member 3		I	22	0.268287	7.09226	1.54083	0.158004	0.570036	-4.98959
23568	ENSG00000102931	ARL2BP	ADP-ribosylation factor-like 2 binding protein		I	25	-0.271405	7.08994	-1.49182	0.170198	0.579436	-5.05124
3990	ENSG00000166035	LIPC	lipase, hepatic	Secreted	I	9	1.09425	7.08908	3.86363	0.00388108	0.198345	-1.61265
79675	ENSG00000138399	FASTKD1	FAST kinase domains 1	kinase	I	6	0.147022	7.08268	0.377403	0.714686	0.895168	-6.02015
2053	ENSG00000120915	EPHX2	epoxide hydrolase 2, cytoplasmic		I	19	0.898572	7.08205	2.87446	0.0184834	0.314172	-3.06606
5160	ENSG00000131828	PDHA1	pyruvate dehydrogenase (lipoamide) alpha 1		I	55	0.585593	7.08093	2.39326	0.0405409	0.386736	-3.79049
51150	ENSG00000078808	SDF4	stromal cell derived factor 4	Secreted	NI	25	0.841084	7.08029	2.81023	0.0205172	0.321784	-3.16296
5245	ENSG00000167085	PHB	prohibitin	Secreted	I	21	0.217424	7.08016	0.675397	0.516525	0.806141	-5.86004
3181	ENSG00000122566	HNRNPA2B1	heterogeneous nuclear ribonucleoprotein A2/B1		NI	22	0.0179641	7.07927	0.0629629	0.951183	0.984332	-6.09268
267	ENSG00000159461	AMFR	autocrine motility factor receptor, E3 ubiquitin protein ligase		NI	22	0.425333	7.07871	2.49472	0.0343435	0.366951	-3.63857
5654	ENSG00000166033	HTRA1	HtrA serine peptidase 1	peptidase	I	21	0.707294	7.07361	1.192	0.263968	0.654251	-5.40088
8459	ENSG00000128294	TPST2	tyrosylprotein sulfotransferase 2	Secreted	I	10	1.29192	7.07278	2.75741	0.0223605	0.329962	-3.24271
10480	ENSG00000149100	EIF3M	eukaryotic translation initiation factor 3, subunit M		I	19	-0.0399478	7.07194	-0.146188	0.887019	0.962903	-6.0835
10955	ENSG00000132824	SERINC3	serine incorporator 3		I	19	0.374422	7.07182	2.89995	0.0177342	0.313102	-3.02762
7324	ENSG00000170142	UBE2E1	ubiquitin-conjugating enzyme E2E 1		NI	19	-0.0808154	7.07171	-0.493581	0.633511	0.860986	-5.96788
51241	ENSG00000133983	COX16	COX16 cytochrome c oxidase assembly homolog (S. cerevisiae)		I	11	0.0736615	7.06947	0.315685	0.759493	0.913304	-6.04243
51023	ENSG00000163319	MRPS18C	mitochondrial ribosomal protein S18C		I	15	-0.606785	7.06826	-1.60466	0.143289	0.55606	-4.90765
57600	ENSG00000052795	FNIP2	folliculin interacting protein 2		I	22	-0.744904	7.06714	-8.61838	1.27603e-05	0.039425	3.26634
79718	ENSG00000177565	TBL1XR1	transducin (beta)-like 1 X-linked receptor 1		I	21	0.298833	7.06669	1.32272	0.218793	0.618792	-5.25468
327	ENSG00000164062	APEH	acylaminoacyl-peptide hydrolase	peptidase	I	9	0.733353	7.0637	2.09207	0.0661956	0.447545	-4.23421
2803	ENSG00000144674	GOLGA4	golgin A4		I	55	-0.493493	7.06332	-1.89499	0.0908613	0.492382	-4.51513
1832	ENSG00000096696	DSP	desmoplakin		I	22	0.561031	7.06299	1.26356	0.238369	0.633974	-5.32212
493856	ENSG00000145354	CISD2	CDGSH iron sulfur domain 2		I	11	-0.443797	7.06255	-1.49806	0.1686	0.577771	-5.04345
9550	ENSG00000136888	ATP6V1G1	ATPase, H+ transporting, lysosomal 13kDa, V1 subunit G1	transporter	I	49	-0.466168	7.06244	-2.68546	0.0251448	0.345022	-3.35131
81671	ENSG00000062716	VMP1	vacuole membrane protein 1		I	19	-0.198992	7.06145	-1.16564	0.273944	0.662122	-5.42907
51144	ENSG00000149084	HSD17B12	hydroxysteroid (17-beta) dehydrogenase 12		I	18	0.278438	7.05967	1.53345	0.159788	0.571062	-4.99894
80145	ENSG00000163634	THOC7	THO complex 7 homolog (Drosophila)		I	10	-0.124211	7.05945	-0.394149	0.702716	0.890654	-6.01344
1036	ENSG00000129596	CDO1	cysteine dioxygenase type 1		I	11	0.493575	7.05916	1.36348	0.206107	0.609185	-5.20704
8087	ENSG00000114416	FXR1	fragile X mental retardation, autosomal homolog 1		I	12	-1.06833	7.05851	-3.96579	0.00332527	0.185117	-1.46931
51053	ENSG00000112312	GMNN	geminin, DNA replication inhibitor		I	10	0.577049	7.05722	1.47393	0.174849	0.583503	-5.07345
10787	ENSG00000061676	NCKAP1	NCK-associated protein 1		I	19	0.0395291	7.05358	0.165076	0.87256	0.957843	-6.0804
1992	ENSG00000021355	SERPINB1	serpin peptidase inhibitor, clade B (ovalbumin), member 1		I	11	-0.0766887	7.05333	-0.134803	0.895757	0.966337	-6.08518
1164	ENSG00000123975	CKS2	CDC28 protein kinase regulatory subunit 2		I	4	-0.411666	7.05333	-0.620626	0.550352	0.822221	-5.89577
6643	ENSG00000205302	SNX2	sorting nexin 2	transporter	I	10	-0.0231136	7.05316	-0.0808871	0.937315	0.979658	-6.09132
51429	ENSG00000130340	SNX9	sorting nexin 9		NI	33	-0.378034	7.04962	-0.825465	0.430602	0.758418	-5.74852
91942	ENSG00000164182	NDUFAF2	NADH dehydrogenase (ubiquinone) complex I, assembly factor 2		I	4	-1.21835	7.0483	-3.41628	0.00775907	0.247144	-2.25744
5796	ENSG00000152894	PTPRK	protein tyrosine phosphatase, receptor type, K	phosphoprotein phosphatase	NI	39	0.196041	7.0474	0.917211	0.38313	0.732038	-5.67102
144983	ENSG00000139675	HNRNPA1L2	heterogeneous nuclear ribonucleoprotein A1-like 2		I	6	-1.06742	7.04612	-1.59888	0.144569	0.557175	-4.91514
8892	ENSG00000119718	EIF2B2	eukaryotic translation initiation factor 2B, subunit 2 beta, 39kDa		I	21	0.0192869	7.04472	0.0562058	0.956415	0.985878	-6.0931
64710	ENSG00000069275	NUCKS1	nuclear casein kinase and cyclin-dependent kinase substrate 1		NI	58	0.010495	7.04379	0.0380858	0.970457	0.99027	-6.09401
26225	ENSG00000162980	ARL5A	ADP-ribosylation factor-like 5A		I	20	0.125196	7.0436	1.01266	0.337865	0.704759	-5.58337
2153	ENSG00000198734	F5	coagulation factor V (proaccelerin, labile factor)	Secreted	I	41	0.441307	7.04251	1.41492	0.190996	0.596915	-5.14561
1460	NA	CSNK2B	casein kinase 2, beta polypeptide	kinase	I	40	-0.303357	7.04011	-2.30196	0.0470593	0.404009	-3.92634
51582	ENSG00000155096	AZIN1	antizyme inhibitor 1		I	20	0.167755	7.0397	0.557709	0.590745	0.842013	-5.93339
121260	ENSG00000139370	SLC15A4	solute carrier family 15 (oligopeptide transporter), member 4	transporter	I	11	0.592298	7.03966	2.87323	0.0185201	0.314172	-3.0679
54363	ENSG00000101323	HAO1	hydroxyacid oxidase (glycolate oxidase) 1		I	9	-0.56749	7.03789	-1.10647	0.297433	0.678631	-5.49068
731	ENSG00000157131	C8A	complement component 8, alpha polypeptide	Secreted	I	11	0.572483	7.03633	0.926193	0.378692	0.729782	-5.66307
858	ENSG00000105971	CAV2	caveolin 2		I	33	0.749954	7.03628	1.84778	0.0979486	0.505074	-4.58089
23528	ENSG00000162702	ZNF281	zinc finger protein 281		I	29	-0.0022013	7.0327	-0.00959547	0.992555	0.997243	-6.09472
51022	ENSG00000023572	GLRX2	glutaredoxin 2		I	9	-0.0145311	7.02544	-0.0631894	0.951007	0.984299	-6.09266
55737	ENSG00000069329	VPS35	vacuolar protein sorting 35 homolog (S. cerevisiae)		I	25	0.133255	7.02202	0.728767	0.484813	0.78872	-5.82263
3308	ENSG00000170606	HSPA4	heat shock 70kDa protein 4		NI	27	-0.325229	7.02117	-3.62518	0.00559715	0.220297	-1.95308
9295	ENSG00000116754	SRSF11	serine/arginine-rich splicing factor 11		I	41	-0.461702	7.01917	-1.53809	0.158663	0.570572	-4.99306
26589	ENSG00000259494	MRPL46	mitochondrial ribosomal protein L46	Secreted	I	11	-0.303532	7.01901	-1.03688	0.327048	0.698515	-5.56005
84334	ENSG00000256053	APOPT1	apoptogenic 1, mitochondrial		NI	11	-0.487043	7.0166	-1.15062	0.279762	0.665464	-5.44493
9086	ENSG00000198692	EIF1AY	eukaryotic translation initiation factor 1A, Y-linked		I	9	-0.158483	7.01634	-0.512559	0.620694	0.856642	-5.95808
92856	ENSG00000136718	IMP4	IMP4, U3 small nucleolar ribonucleoprotein		NI	10	0.0840526	7.01614	0.349595	0.734743	0.904154	-6.03067
51433	NA	ANAPC5	anaphase promoting complex subunit 5		I	21	-0.0059561	7.01464	-0.030019	0.976712	0.992356	-6.0943
9131	ENSG00000156709	AIFM1	apoptosis-inducing factor, mitochondrion-associated, 1		I	8	0.42597	7.01209	1.74708	0.114826	0.525393	-4.71883
6697	ENSG00000116096	SPR	sepiapterin reductase (7,8-dihydrobiopterin:NADP+ oxidoreductase)		I	11	0.37292	7.00735	1.01773	0.335582	0.703384	-5.57853
6429	ENSG00000116350	SRSF4	serine/arginine-rich splicing factor 4		I	11	-0.279021	7.00598	-1.32872	0.216884	0.617102	-5.24772
29078	ENSG00000123545	NDUFAF4	NADH dehydrogenase (ubiquinone) complex I, assembly factor 4		NI	24	0.238218	7.00568	1.26631	0.237428	0.633203	-5.31903
79022	ENSG00000134291	TMEM106C	transmembrane protein 106C		I	43	-0.124569	7.00544	-0.429795	0.677527	0.879096	-5.99823
6282	ENSG00000163191	S100A11	S100 calcium binding protein A11		I	7	-0.144536	7.0048	-0.529914	0.60909	0.850484	-5.94882
65018	ENSG00000158828	PINK1	PTEN induced putative kinase 1	kinase	I	20	0.0892896	7.00409	0.200928	0.845256	0.947132	-6.07349
2720	ENSG00000170266	GLB1	galactosidase, beta 1	Secreted	I	33	0.809654	7.00385	2.05837	0.069901	0.45429	-4.28289
30	ENSG00000060971	ACAA1	acetyl-CoA acyltransferase 1		I	60	0.44785	7.0038	1.6802	0.127479	0.537748	-4.80848
5092	ENSG00000166228	PCBD1	pterin-4 alpha-carbinolamine dehydratase/dimerization cofactor of hepatocyte nuclear factor 1 alpha		I	10	-0.0562788	7.00094	-0.238549	0.816838	0.936054	-6.06481
10498	ENSG00000142453	CARM1	coactivator-associated arginine methyltransferase 1		NI	11	0.145985	7.00024	0.249205	0.808839	0.93368	-6.06208
84447	ENSG00000162298	SYVN1	synovial apoptosis inhibitor 1, synoviolin		I	11	0.213135	6.99806	1.06193	0.316138	0.691122	-5.53547
293	ENSG00000169100	SLC25A6	solute carrier family 25 (mitochondrial carrier; adenine nucleotide translocator), member 6	transporter	I	4	-0.766521	6.99676	-2.2445	0.0516809	0.415766	-4.01132
128338	ENSG00000156171	DRAM2	DNA-damage regulated autophagy modulator 2		I	18	-0.114604	6.99386	-0.949662	0.367271	0.722461	-5.64201
192286	ENSG00000146066	HIGD2A	HIG1 hypoxia inducible domain family, member 2A		I	6	0.205511	6.99331	1.078	0.309285	0.686644	-5.51947
800	ENSG00000122786	CALD1	caldesmon 1		I	96	0.955836	6.99196	2.14769	0.0604905	0.437865	-4.15335
119504	ENSG00000166295	ANAPC16	anaphase promoting complex subunit 16		I	22	-0.151632	6.99185	-0.601772	0.562287	0.828637	-5.90743
1573	ENSG00000134716	CYP2J2	cytochrome P450, family 2, subfamily J, polypeptide 2		I	11	0.866524	6.9912	1.93695	0.0849703	0.483829	-4.45614
7337	ENSG00000114062	UBE3A	ubiquitin protein ligase E3A		I	18	-0.236753	6.98911	-2.36153	0.042698	0.392907	-3.83781
10657	ENSG00000121774	KHDRBS1	KH domain containing, RNA binding, signal transduction associated 1		NI	59	0.0262785	6.98895	0.245203	0.81184	0.933992	-6.06312
375790	ENSG00000188157	AGRN	agrin		I	21	0.718944	6.98513	1.57195	0.150669	0.563396	-4.94987
3398	ENSG00000115738	ID2	inhibitor of DNA binding 2, dominant negative helix-loop-helix protein		I	3	0.997391	6.98159	1.1961	0.262445	0.653509	-5.39646
9950	ENSG00000066455	GOLGA5	golgin A5	kinase	I	6	-0.294416	6.97925	-1.2834	0.231647	0.628023	-5.29973
10477	ENSG00000170035	UBE2E3	ubiquitin-conjugating enzyme E2E 3		I	9	1.02923	6.97875	2.12228	0.0630354	0.441296	-4.19037
8613	ENSG00000162407	PPAP2B	phosphatidic acid phosphatase type 2B	phosphoprotein phosphatase	I	20	0.696107	6.97829	1.72193	0.119441	0.528313	-4.75273
7155	ENSG00000077097	TOP2B	topoisomerase (DNA) II beta 180kDa		I	33	0.188429	6.97738	0.916977	0.383246	0.732038	-5.67123
25847	ENSG00000129055	ANAPC13	anaphase promoting complex subunit 13		I	20	0.170362	6.97714	0.609252	0.557535	0.826053	-5.90284
10537	NA	UBD	ubiquitin D		I	11	1.3542	6.97642	2.1717	0.0581785	0.43242	-4.11828
4702	ENSG00000119421	NDUFA8	NADH dehydrogenase (ubiquinone) 1 alpha subcomplex, 8, 19kDa		I	20	-0.99698	6.97638	-2.51573	0.0331833	0.365891	-3.60701
87	ENSG00000072110	ACTN1	actinin, alpha 1		I	62	-0.160033	6.97581	-0.547149	0.597679	0.844817	-5.93934
55004	ENSG00000149357	LAMTOR1	late endosomal/lysosomal adaptor, MAPK and MTOR activator 1		I	29	-0.0310211	6.97508	-0.0872153	0.932424	0.97773	-6.09075
57149	ENSG00000102897	LYRM1	LYR motif containing 1		I	22	0.260113	6.97419	0.938113	0.372859	0.726479	-5.65243
740	ENSG00000149792	MRPL49	mitochondrial ribosomal protein L49		I	9	0.25197	6.9733	0.711058	0.495197	0.793496	-5.83532
51282	ENSG00000171222	SCAND1	SCAN domain containing 1		NI	20	-0.660647	6.97027	-1.47277	0.175156	0.584116	-5.07489
55288	ENSG00000126858	RHOT1	ras homolog family member T1		NI	22	0.0791165	6.96989	0.601752	0.5623	0.828637	-5.90744
6906	ENSG00000123561	SERPINA7	serpin peptidase inhibitor, clade A (alpha-1 antiproteinase, antitrypsin), member 7	Secreted	I	8	2.43123	6.96858	4.76851	0.00103927	0.141113	-0.402112
29968	ENSG00000135069	PSAT1	phosphoserine aminotransferase 1		I	27	-0.16068	6.96765	-1.20014	0.260949	0.652373	-5.39208
200845	ENSG00000168301	KCTD6	potassium channel tetramerization domain containing 6	ion channel	I	10	0.440896	6.96704	1.4833	0.1724	0.581462	-5.06184
79174	ENSG00000184164	CRELD2	cysteine-rich with EGF-like domains 2	Secreted	I	11	-0.185262	6.96515	-0.500879	0.628566	0.859655	-5.96415
25998	ENSG00000005700	IBTK	inhibitor of Bruton agammaglobulinemia tyrosine kinase		NI	30	0.0386594	6.96436	0.323605	0.753686	0.911048	-6.03979
26136	ENSG00000135269	TES	testis derived transcript (3 LIM domains)		I	20	-0.14225	6.96425	-0.81004	0.438965	0.76337	-5.76088
55749	ENSG00000060339	CCAR1	cell division cycle and apoptosis regulator 1		I	20	-0.439121	6.96416	-2.94296	0.0165401	0.306336	-2.96282
2745	ENSG00000173221	GLRX	glutaredoxin (thioltransferase)		I	14	0.435818	6.96002	1.00892	0.339563	0.705461	-5.58694
90701	ENSG00000166562	SEC11C	SEC11 homolog C (S. cerevisiae)	peptidase	I	9	0.507705	6.95849	0.989896	0.348282	0.710394	-5.6049
8165	ENSG00000121057	AKAP1	A kinase (PRKA) anchor protein 1		I	39	0.396462	6.95516	1.88292	0.0926258	0.495649	-4.532
5862	ENSG00000104388	RAB2A	RAB2A, member RAS oncogene family	GTPase	NI	35	0.0471963	6.95307	0.212388	0.836572	0.944308	-6.071
3839	ENSG00000102753	KPNA3	karyopherin alpha 3 (importin alpha 4)	transporter	I	13	-0.00900687	6.95306	-0.0379989	0.970524	0.99027	-6.09401
55862	ENSG00000093144	ECHDC1	enoyl CoA hydratase domain containing 1		I	50	0.7921	6.9528	1.99233	0.0777473	0.469908	-4.37755
53635	ENSG00000104960	PTOV1	prostate tumor overexpressed 1		I	25	0.219625	6.94979	0.439268	0.670902	0.875858	-5.99398
64207	ENSG00000119669	IRF2BPL	interferon regulatory factor 2 binding protein-like		I	22	0.162961	6.94804	1.09527	0.302053	0.6812	-5.50207
100129583	NA	FAM47E	family with sequence similarity 47, member E		I	11	-0.141956	6.94739	-0.524599	0.612631	0.852435	-5.95169
1855	ENSG00000107404	DVL1	dishevelled segment polarity protein 1		NI	8	0.0219668	6.94712	0.0817191	0.936672	0.979505	-6.09125
54968	ENSG00000175606	TMEM70	transmembrane protein 70		I	22	0.609503	6.94498	1.50255	0.167459	0.577466	-5.03784
9470	ENSG00000135930	EIF4E2	eukaryotic translation initiation factor 4E family member 2		I	13	-0.649684	6.94477	-2.52995	0.0324204	0.36548	-3.58563
64965	ENSG00000135972	MRPS9	mitochondrial ribosomal protein S9		NI	9	-0.267188	6.94374	-0.677758	0.515096	0.806057	-5.85844
3017	ENSG00000158373	HIST1H2BD	histone cluster 1, H2bd		I	31	0.122315	6.94245	0.592344	0.568311	0.831672	-5.91314
173	ENSG00000079557	AFM	afamin	Secreted	I	10	1.48053	6.94229	1.97198	0.0803314	0.47396	-4.40653
11344	ENSG00000247596	TWF2	twinfilin actin-binding protein 2		NI	44	0.868865	6.94067	3.32723	0.00893166	0.254668	-2.38868
3628	ENSG00000151689	INPP1	inositol polyphosphate-1-phosphatase		I	11	0.15428	6.94024	0.505236	0.625624	0.85854	-5.96191
55829	ENSG00000131871	VIMP	VCP-interacting membrane protein		NI	22	-0.126567	6.9348	-0.866519	0.408879	0.745685	-5.71469
5792	ENSG00000142949	PTPRF	protein tyrosine phosphatase, receptor type, F	phosphoprotein phosphatase	I	52	0.354773	6.93463	1.13768	0.284853	0.669478	-5.45848
6470	ENSG00000176974	SHMT1	serine hydroxymethyltransferase 1 (soluble)		I	36	2.16557	6.93457	4.03537	0.00299548	0.178806	-1.37261
223	ENSG00000143149	ALDH9A1	aldehyde dehydrogenase 9 family, member A1		I	27	0.167557	6.9343	0.400283	0.698353	0.889051	-6.01091
8662	ENSG00000106263	EIF3B	eukaryotic translation initiation factor 3, subunit B		I	68	-0.483766	6.9313	-2.04897	0.0709691	0.456181	-4.29642
989	ENSG00000122545	2016-09-07	septin 7		I	4	0.295435	6.93095	0.887674	0.397989	0.740153	-5.69672
8467	ENSG00000153147	SMARCA5	SWI/SNF related, matrix associated, actin dependent regulator of chromatin, subfamily a, member 5		NI	15	-0.0435757	6.93043	-0.129734	0.899651	0.967386	-6.08589
4255	ENSG00000170430	MGMT	O-6-methylguanine-DNA methyltransferase		I	9	0.095407	6.92374	0.129016	0.900203	0.967643	-6.08599
23499	ENSG00000127603	MACF1	microtubule-actin crosslinking factor 1		I	24	0.470305	6.92311	1.52828	0.16105	0.572162	-5.00548
1370	ENSG00000178772	CPN2	carboxypeptidase N, polypeptide 2	Secreted	I	19	0.130589	6.92282	0.473539	0.647189	0.866218	-5.97785
7979	ENSG00000127922	SHFM1	split hand/foot malformation (ectrodactyly) type 1	peptidase	NI	10	0.0758746	6.92179	0.814021	0.436796	0.761969	-5.75771
5709	ENSG00000108344	PSMD3	proteasome (prosome, macropain) 26S subunit, non-ATPase, 3		I	29	-0.233157	6.92167	-1.10385	0.298508	0.678948	-5.49335
64112	ENSG00000165943	MOAP1	modulator of apoptosis 1		I	11	0.746328	6.92059	3.77583	0.0044374	0.209822	-1.73707
54187	ENSG00000095380	NANS	N-acetylneuraminic acid synthase		I	10	-0.423803	6.91897	-1.69171	0.125214	0.535979	-4.79317
9249	ENSG00000162496	DHRS3	dehydrogenase/reductase (SDR family) member 3		I	20	0.151047	6.91832	0.6858	0.510246	0.803035	-5.85295
64747	ENSG00000118855	MFSD1	major facilitator superfamily domain containing 1	transporter	I	27	-0.431639	6.91825	-1.57973	0.148882	0.560971	-4.93986
8678	ENSG00000126581	BECN1	beclin 1, autophagy related	Secreted	I	56	-0.311874	6.91359	-1.8828	0.0926435	0.495649	-4.53217
51100	ENSG00000097033	SH3GLB1	SH3-domain GRB2-like endophilin B1		I	27	-0.0459446	6.91349	-0.185634	0.856879	0.951586	-6.0766
1717	ENSG00000172893	DHCR7	7-dehydrocholesterol reductase		I	11	1.73261	6.9095	5.08034	0.000678335	0.129879	-0.0174212
8942	ENSG00000115919	KYNU	kynureninase	peptidase	NI	26	-0.0263715	6.90943	-0.251742	0.806937	0.93285	-6.06142
301	ENSG00000135046	ANXA1	annexin A1		I	34	-1.2953	6.90923	-2.35831	0.0429233	0.392971	-3.84261
2885	ENSG00000177885	GRB2	growth factor receptor-bound protein 2	Secreted	I	22	-0.192711	6.90857	-1.18085	0.268152	0.65677	-5.41286
1052	ENSG00000221869	CEBPD	CCAAT/enhancer binding protein (C/EBP), delta		I	33	-0.0458309	6.9082	-0.129345	0.899951	0.967511	-6.08594
23446	ENSG00000070214	SLC44A1	solute carrier family 44 (choline transporter), member 1	transporter	I	22	0.120815	6.90498	0.976458	0.354541	0.714867	-5.61743
10135	ENSG00000105835	NAMPT	nicotinamide phosphoribosyltransferase	Secreted	I	7	0.315819	6.90382	1.04983	0.321369	0.69481	-5.54739
7357	ENSG00000148154	UGCG	UDP-glucose ceramide glucosyltransferase		I	9	-0.534419	6.90279	-1.07387	0.311036	0.687327	-5.5236
4609	ENSG00000136997	MYC	v-myc avian myelocytomatosis viral oncogene homolog		I	11	0.394259	6.90221	1.04285	0.32442	0.695978	-5.55423
27000	ENSG00000105821	DNAJC2	DnaJ (Hsp40) homolog, subfamily C, member 2		NI	9	-0.982154	6.90175	-1.79415	0.106625	0.514796	-4.65476
81889	ENSG00000180185	FAHD1	fumarylacetoacetate hydrolase domain containing 1		NI	37	0.0260899	6.90133	0.196568	0.848566	0.948349	-6.07441
57038	ENSG00000146282	RARS2	arginyl-tRNA synthetase 2, mitochondrial		I	8	-0.0322218	6.89848	-0.211269	0.837419	0.944425	-6.07125
60673	ENSG00000123395	ATG101	autophagy related 101		I	11	-0.725303	6.89376	-1.42265	0.188811	0.595242	-5.13626
2593	ENSG00000130005	GAMT	guanidinoacetate N-methyltransferase		I	17	0.779822	6.8937	1.04082	0.325313	0.696783	-5.55621
84572	ENSG00000090581	GNPTG	N-acetylglucosamine-1-phosphate transferase, gamma subunit	kinase	I	28	0.550929	6.89041	3.00128	0.0150515	0.295084	-2.87508
7105	ENSG00000000003	TSPAN6	tetraspanin 6		I	79	0.942343	6.88956	2.62388	0.0278056	0.356688	-3.44421
54884	ENSG00000042445	RETSAT	retinol saturase (all-trans-retinol 13,14-reductase)	Secreted	I	14	0.695941	6.88792	3.148	0.0118861	0.273324	-2.65514
5202	ENSG00000143256	PFDN2	prefoldin subunit 2		I	7	-0.733998	6.887	-2.07278	0.068292	0.450839	-4.2621
10140	ENSG00000141232	TOB1	transducer of ERBB2, 1		I	22	0.250503	6.88674	0.893977	0.394785	0.738871	-5.69129
54518	ENSG00000077420	APBB1IP	amyloid beta (A4) precursor protein-binding, family B, member 1 interacting protein		NI	11	0.147478	6.8856	0.690639	0.507342	0.80057	-5.84961
26578	ENSG00000134996	OSTF1	osteoclast stimulating factor 1		I	11	0.149279	6.88458	0.567399	0.58442	0.838716	-5.92784
100506144	ENSG00000243749	ZMYM6NB	ZMYM6 neighbor		I	11	0.792487	6.88371	2.54126	0.0318264	0.364927	-3.56863
80781	ENSG00000182871	COL18A1	collagen, type XVIII, alpha 1	Secreted	I	22	0.972697	6.88103	1.32466	0.218173	0.617941	-5.25243
3485	ENSG00000115457	IGFBP2	insulin-like growth factor binding protein 2, 36kDa	Secreted	I	11	-1.08362	6.87874	-1.66329	0.130874	0.541429	-4.83088
5481	ENSG00000171497	PPID	peptidylprolyl isomerase D		NI	7	-0.573386	6.87873	-2.67661	0.0255106	0.345723	-3.36466
2806	ENSG00000125166	GOT2	glutamic-oxaloacetic transaminase 2, mitochondrial		I	42	0.479704	6.87728	3.16337	0.0115968	0.273324	-2.63218
3337	ENSG00000132002	DNAJB1	DnaJ (Hsp40) homolog, subfamily B, member 1		NI	16	-1.00626	6.87646	-2.45157	0.0368544	0.375303	-3.70328
26269	ENSG00000164117	FBXO8	F-box protein 8		I	11	0.667535	6.87591	2.66611	0.0259518	0.347917	-3.38051
51125	ENSG00000147533	GOLGA7	golgin A7		I	29	0.0602959	6.87475	0.21754	0.832675	0.942427	-6.06984
2314	ENSG00000177731	FLII	flightless I homolog (Drosophila)		I	43	0.137507	6.87288	1.01066	0.338771	0.704974	-5.58528
53938	ENSG00000240344	PPIL3	peptidylprolyl isomerase (cyclophilin)-like 3		I	11	-0.067913	6.87143	-0.265198	0.796876	0.927795	-6.05777
11234	ENSG00000110756	HPS5	Hermansky-Pudlak syndrome 5		I	31	-0.136859	6.87003	-0.603573	0.561141	0.828087	-5.90633
54948	ENSG00000166902	MRPL16	mitochondrial ribosomal protein L16		I	11	0.25898	6.86993	1.41092	0.192136	0.598224	-5.15044
7266	NA	DNAJC7	DnaJ (Hsp40) homolog, subfamily C, member 7		I	9	-0.101412	6.86937	-0.697597	0.503182	0.797997	-5.84478
2114	ENSG00000157557	ETS2	v-ets avian erythroblastosis virus E26 oncogene homolog 2		I	21	0.609744	6.86463	1.74475	0.115247	0.525993	-4.72198
5693	ENSG00000100804	PSMB5	proteasome (prosome, macropain) subunit, beta type, 5	peptidase	I	45	0.373778	6.86414	1.65317	0.132945	0.544046	-4.84423
29982	ENSG00000148572	NRBF2	nuclear receptor binding factor 2		I	21	-0.163363	6.86408	-0.571042	0.582052	0.838064	-5.92573
4947	ENSG00000180304	OAZ2	ornithine decarboxylase antizyme 2		I	22	0.431803	6.86311	1.59308	0.145864	0.558401	-4.92265
51279	ENSG00000139178	C1RL	complement component 1, r subcomponent-like	peptidase	I	11	1.12998	6.86193	2.36021	0.0427906	0.392971	-3.83978
7205	ENSG00000087077	TRIP6	thyroid hormone receptor interactor 6		I	9	0.497869	6.85879	1.24123	0.246128	0.639483	-5.34704
717	NA	C2	complement component 2	peptidase	I	20	0.539525	6.8584	1.4616	0.178121	0.588258	-5.08867
84967	ENSG00000181817	LSM10	LSM10, U7 small nuclear RNA associated		I	22	-0.270393	6.85336	-0.593088	0.567834	0.831281	-5.91269
28978	ENSG00000096092	TMEM14A	transmembrane protein 14A		I	9	0.438345	6.85264	1.3658	0.205403	0.608635	-5.20429
52	ENSG00000143727	ACP1	acid phosphatase 1, soluble	phosphoprotein phosphatase	I	32	-0.258287	6.8494	-2.20808	0.0548377	0.424781	-4.06494
11068	NA	CYB561D2	cytochrome b561 family, member D2		NI	11	-0.267636	6.84924	-0.777694	0.456853	0.773741	-5.78613
3927	ENSG00000002834	LASP1	LIM and SH3 protein 1	transporter	I	28	0.0297359	6.84884	0.119022	0.907892	0.970674	-6.08729
81631	ENSG00000140941	MAP1LC3B	microtubule-associated protein 1 light chain 3 beta		I	15	-0.751004	6.84815	-1.61075	0.141953	0.554779	-4.89975
51202	ENSG00000213782	DDX47	DEAD (Asp-Glu-Ala-Asp) box polypeptide 47		I	11	-0.35102	6.84602	-1.87093	0.0944106	0.498408	-4.54873
114294	ENSG00000103642	LACTB	lactamase, beta		I	20	0.606477	6.84406	4.03547	0.00299505	0.178806	-1.37248
54499	ENSG00000143183	TMCO1	transmembrane and coiled-coil domains 1		I	33	-0.164018	6.84371	-0.923849	0.379847	0.730002	-5.66515
3185	ENSG00000169813	HNRNPF	heterogeneous nuclear ribonucleoprotein F		I	67	-0.338961	6.84362	-2.03541	0.0725389	0.45903	-4.31592
8560	ENSG00000143753	DEGS1	delta(4)-desaturase, sphingolipid 1		I	22	0.766046	6.84346	1.8183	0.102633	0.510359	-4.62162
10921	ENSG00000205937	RNPS1	RNA binding protein S1, serine-rich domain		NI	23	-0.225603	6.84315	-1.12191	0.291156	0.673934	-5.47483
79139	ENSG00000136986	DERL1	derlin 1		I	32	0.0666768	6.84283	0.379869	0.712918	0.894804	-6.01918
90480	ENSG00000179271	GADD45GIP1	growth arrest and DNA-damage-inducible, gamma interacting protein 1	Secreted	I	11	-0.437941	6.84032	-1.24243	0.245707	0.639271	-5.34571
64114	ENSG00000135926	TMBIM1	transmembrane BAX inhibitor motif containing 1		I	29	0.635685	6.83939	2.29526	0.0475768	0.40533	-3.93628
10617	ENSG00000124356	STAMBP	STAM binding protein	peptidase	I	11	0.17785	6.83904	0.903894	0.38978	0.735593	-5.68269
10632	NA	ATP5L	ATP synthase, H+ transporting, mitochondrial Fo complex, subunit G	transporter	I	26	-0.0977553	6.83817	-0.310664	0.763183	0.91473	-6.04407
1635	ENSG00000129187	DCTD	dCMP deaminase		I	55	0.482371	6.83794	1.93457	0.0852942	0.484135	-4.45949
10992	ENSG00000087365	SF3B2	splicing factor 3b, subunit 2, 145kDa		I	14	-0.10869	6.83653	-0.606551	0.559248	0.826741	-5.9045
5935	NA	RBM3	RNA binding motif (RNP1, RRM) protein 3	Secreted	I	10	-0.503001	6.83438	-1.6699	0.129537	0.539753	-4.82214
9144	ENSG00000108639	SYNGR2	synaptogyrin 2		NI	4	0.546366	6.833	1.94896	0.0833517	0.481141	-4.43916
6284	ENSG00000189171	S100A13	S100 calcium binding protein A13		I	10	-0.335151	6.8321	-0.932155	0.375767	0.728212	-5.65776
10786	ENSG00000124564	SLC17A3	solute carrier family 17 (organic anion transporter), member 3	transporter	I	17	-0.179781	6.83068	-0.510871	0.621829	0.856996	-5.95897
6729	ENSG00000100883	SRP54	signal recognition particle 54kDa		I	16	-0.410294	6.82911	-1.62791	0.138244	0.551253	-4.87738
55454	ENSG00000169826	CSGALNACT2	chondroitin sulfate N-acetylgalactosaminyltransferase 2	Secreted	NI	3	-1.33076	6.82806	-6.00777	0.000206817	0.113469	1.02718
5284	ENSG00000162896	PIGR	polymeric immunoglobulin receptor	Secreted	I	39	1.09554	6.82592	3.06816	0.0135127	0.285521	-2.77465
8930	ENSG00000129071	MBD4	methyl-CpG binding domain protein 4		NI	39	-0.201617	6.82565	-0.785634	0.452418	0.771335	-5.78001
9584	ENSG00000131051	RBM39	RNA binding motif protein 39		NI	38	-0.35015	6.82475	-2.46648	0.0359666	0.372485	-3.68093
3421	NA	IDH3G	isocitrate dehydrogenase 3 (NAD+) gamma		NI	11	0.309795	6.82433	0.553629	0.593419	0.843038	-5.9357
28957	ENSG00000147586	MRPS28	mitochondrial ribosomal protein S28		I	20	0.762903	6.82241	3.01086	0.0148203	0.29417	-2.86067
65108	ENSG00000175130	MARCKSL1	MARCKS-like 1		NI	9	-0.153742	6.82237	-0.766128	0.463366	0.776239	-5.79494
57447	ENSG00000165795	NDRG2	NDRG family member 2		I	22	0.229649	6.82145	0.693657	0.505535	0.799557	-5.84752
9169	ENSG00000139218	SCAF11	SR-related CTD-associated factor 11		I	32	0.229401	6.82136	1.75133	0.114061	0.524831	-4.71307
60313	ENSG00000159592	GPBP1L1	GC-rich promoter binding protein 1-like 1		NI	22	-0.361486	6.82125	-1.21252	0.256408	0.648294	-5.37862
9589	ENSG00000146457	WTAP	Wilms tumor 1 associated protein		I	16	-0.206238	6.81946	-0.547475	0.597465	0.844817	-5.93916
5226	ENSG00000142657	PGD	phosphogluconate dehydrogenase		I	8	-0.885254	6.81747	-3.45677	0.00728024	0.241002	-2.19805
158	ENSG00000239900	ADSL	adenylosuccinate lyase		I	6	0.223233	6.81697	0.975954	0.354778	0.714901	-5.6179
60528	ENSG00000006744	ELAC2	elaC ribonuclease Z 2		NI	44	0.187641	6.81571	1.53166	0.160223	0.571225	-5.0012
54606	ENSG00000136271	DDX56	DEAD (Asp-Glu-Ala-Asp) box helicase 56		NI	10	-0.625021	6.81428	-1.45974	0.178621	0.588258	-5.09097
3654	NA	IRAK1	interleukin-1 receptor-associated kinase 1	kinase	I	10	0.141057	6.8133	0.637807	0.539604	0.817855	-5.88486
102157402	NA	AK6	adenylate kinase 6		I	6	-0.00466974	6.81279	-0.0274569	0.978699	0.992947	-6.09437
5728	ENSG00000171862	PTEN	phosphatase and tensin homolog	phosphoprotein phosphatase	I	27	-0.125745	6.81208	-0.303226	0.768661	0.917248	-6.04646
28987	ENSG00000141101	NOB1	NIN1/RPN12 binding protein 1 homolog (S. cerevisiae)		NI	7	-0.379154	6.80867	-0.813475	0.437093	0.762011	-5.75814
57095	ENSG00000057757	PITHD1	PITH (C-terminal proteasome-interacting domain of thioredoxin-like) domain containing 1		NI	17	-0.680047	6.80789	-2.68209	0.0252834	0.345186	-3.35639
5529	ENSG00000154001	PPP2R5E	protein phosphatase 2, regulatory subunit B', epsilon isoform		I	33	-0.270526	6.80475	-0.916793	0.383338	0.732038	-5.67139
4143	ENSG00000151224	MAT1A	methionine adenosyltransferase I, alpha		I	19	-0.211502	6.80456	-0.449109	0.664052	0.873167	-5.98946
50640	ENSG00000135241	PNPLA8	patatin-like phospholipase domain containing 8		I	30	-0.188907	6.80437	-0.970784	0.357209	0.716596	-5.62268
26577	ENSG00000163710	PCOLCE2	procollagen C-endopeptidase enhancer 2	Secreted	I	11	1.85552	6.80407	5.12139	0.000641956	0.129879	0.0319543
64374	ENSG00000120725	SIL1	SIL1 nucleotide exchange factor	Secreted	NI	11	0.89278	6.80323	3.77245	0.00446047	0.209869	-1.74189
3026	ENSG00000148702	HABP2	hyaluronan binding protein 2	peptidase	I	53	1.17482	6.80319	2.82968	0.0198783	0.319373	-3.13361
22872	ENSG00000138674	SEC31A	SEC31 homolog A (S. cerevisiae)		I	19	0.148236	6.80277	0.537326	0.604169	0.848812	-5.94478
55111	ENSG00000104886	PLEKHJ1	pleckstrin homology domain containing, family J member 1		NI	11	0.419334	6.80233	0.733875	0.481844	0.787229	-5.81891
10237	ENSG00000121073	SLC35B1	solute carrier family 35, member B1	transporter	I	21	-0.279467	6.80104	-1.60254	0.143757	0.556087	-4.9104
127018	ENSG00000143353	LYPLAL1	lysophospholipase-like 1		I	21	0.0740046	6.80047	0.226563	0.825863	0.940123	-6.06774
329	ENSG00000110330	BIRC2	baculoviral IAP repeat containing 2		I	53	0.148258	6.79973	1.52502	0.16185	0.57354	-5.0096
6730	ENSG00000167881	SRP68	signal recognition particle 68kDa		I	22	-0.292761	6.79955	-1.41411	0.191227	0.596915	-5.14659
11157	ENSG00000164167	LSM6	LSM6 homolog, U6 small nuclear RNA associated (S. cerevisiae)		I	16	-0.244382	6.79881	-0.993659	0.346544	0.709659	-5.60137
387680	NA	FAM21A	family with sequence similarity 21, member A		I	16	-0.501227	6.79677	-1.84753	0.0979868	0.505074	-4.58124
6713	ENSG00000104549	SQLE	squalene epoxidase		I	33	1.55655	6.79635	4.56594	0.00138158	0.156169	-0.661112
11161	ENSG00000133935	C14orf1	chromosome 14 open reading frame 1		I	11	1.11704	6.7953	2.24727	0.0514479	0.415224	-4.00723
440498	ENSG00000226742	HSBP1L1	heat shock factor binding protein 1-like 1		I	11	-0.150959	6.79481	-0.414253	0.68846	0.884945	-6.00502
54977	ENSG00000144659	SLC25A38	solute carrier family 25, member 38		I	7	-0.0889043	6.79234	-0.404397	0.695433	0.887814	-6.0092
3818	ENSG00000164344	KLKB1	kallikrein B, plasma (Fletcher factor) 1	peptidase	I	11	1.30255	6.79179	3.38757	0.00811853	0.249642	-2.29967
26519	ENSG00000134809	TIMM10	translocase of inner mitochondrial membrane 10 homolog (yeast)		I	10	-0.370526	6.79081	-0.765486	0.463729	0.776239	-5.79543
6421	ENSG00000116560	SFPQ	splicing factor proline/glutamine-rich		I	18	0.208168	6.79058	0.512088	0.62101	0.856764	-5.95833
128308	ENSG00000162910	MRPL55	mitochondrial ribosomal protein L55		NI	10	-0.944712	6.78971	-1.64256	0.135148	0.547028	-4.85819
56683	ENSG00000159079	C21orf59	chromosome 21 open reading frame 59		NI	21	-0.24656	6.78746	-1.02685	0.331495	0.700873	-5.56976
11047	ENSG00000130706	ADRM1	adhesion regulating molecule 1	Secreted	NI	30	-0.332262	6.78721	-1.13816	0.284661	0.669478	-5.45798
997	ENSG00000099804	CDC34	cell division cycle 34		NI	22	-0.210313	6.78701	-0.522041	0.61434	0.852985	-5.95306
481	ENSG00000143153	ATP1B1	ATPase, Na+/K+ transporting, beta 1 polypeptide	transporter	I	25	0.142065	6.78659	0.413819	0.688767	0.885083	-6.0052
25831	ENSG00000092148	HECTD1	HECT domain containing E3 ubiquitin protein ligase 1		I	10	0.118089	6.78631	0.604672	0.560442	0.827588	-5.90566
80700	ENSG00000167671	UBXN6	UBX domain protein 6		I	20	-0.464716	6.78628	-1.24219	0.24579	0.639271	-5.34597
1317	ENSG00000136868	SLC31A1	solute carrier family 31 (copper transporter), member 1	transporter	I	18	-0.321166	6.78565	-1.72848	0.118222	0.527461	-4.74392
51021	ENSG00000182180	MRPS16	mitochondrial ribosomal protein S16		NI	26	-0.392129	6.78361	-1.71741	0.120289	0.529228	-4.7588
2926	ENSG00000132463	GRSF1	G-rich RNA sequence binding factor 1	Secreted	NI	43	0.27746	6.78159	2.1378	0.0614694	0.439214	-4.16778
54344	ENSG00000179085	DPM3	dolichyl-phosphate mannosyltransferase polypeptide 3	Secreted	I	11	0.315053	6.77927	0.454193	0.660526	0.87127	-5.98709
5931	ENSG00000102054	RBBP7	retinoblastoma binding protein 7		NI	8	0.115693	6.77905	0.223708	0.828018	0.940335	-6.06841
9897	ENSG00000164961	KIAA0196	KIAA0196		NI	9	-0.535677	6.77859	-1.42058	0.189393	0.595662	-5.13877
23189	ENSG00000107104	KANK1	KN motif and ankyrin repeat domains 1		I	19	0.207202	6.77701	0.37919	0.713404	0.895039	-6.01945
1175	ENSG00000042753	AP2S1	adaptor-related protein complex 2, sigma 1 subunit	transporter	NI	24	-0.0190228	6.77621	-0.0905531	0.929846	0.977459	-6.09044
10540	ENSG00000175203	DCTN2	dynactin 2 (p50)		I	13	0.434302	6.77498	2.01639	0.0747953	0.463886	-4.34318
112770	ENSG00000198715	C1orf85	chromosome 1 open reading frame 85		NI	40	-0.497123	6.77308	-1.62455	0.138963	0.552084	-4.88177
54949	NA	SDHAF2	succinate dehydrogenase complex assembly factor 2	Secreted	I	11	0.232654	6.76943	0.879933	0.40195	0.742537	-5.70333
3682	ENSG00000083457	ITGAE	integrin, alpha E (antigen CD103, human mucosal lymphocyte antigen 1; alpha polypeptide)		I	10	-0.458982	6.76924	-1.34462	0.211896	0.612196	-5.22919
27248	ENSG00000068912	ERLEC1	endoplasmic reticulum lectin 1	Secreted	I	21	-0.339206	6.7673	-1.85689	0.0965415	0.502339	-4.56825
51103	ENSG00000137806	NDUFAF1	NADH dehydrogenase (ubiquinone) complex I, assembly factor 1		I	16	0.05188	6.76304	0.330343	0.748757	0.909542	-6.03749
64745	ENSG00000165792	METTL17	methyltransferase like 17	Secreted	NI	19	-0.44148	6.76107	-1.5362	0.159121	0.570619	-4.99546
9526	ENSG00000129255	MPDU1	mannose-P-dolichol utilization defect 1		I	47	0.429697	6.76026	3.02548	0.0144747	0.29187	-2.8387
56889	ENSG00000077147	TM9SF3	transmembrane 9 superfamily member 3		NI	54	0.0182417	6.75994	0.0723767	0.943897	0.981537	-6.09201
10096	ENSG00000115091	ACTR3	ARP3 actin-related protein 3 homolog (yeast)		I	15	-0.405511	6.75885	-1.50471	0.166911	0.577466	-5.03512
2040	ENSG00000148175	STOM	stomatin		I	54	0.0483328	6.7584	0.167917	0.870389	0.95679	-6.0799
26003	ENSG00000115806	GORASP2	golgi reassembly stacking protein 2, 55kDa		NI	39	0.110858	6.7577	0.459586	0.656795	0.869628	-5.98455
286451	ENSG00000181704	YIPF6	Yip1 domain family, member 6		I	20	0.00661174	6.75708	0.0402953	0.968744	0.990163	-6.09391
124446	ENSG00000149932	TMEM219	transmembrane protein 219		NI	8	-0.146296	6.75631	-0.547778	0.597265	0.844817	-5.93899
64761	ENSG00000059378	PARP12	poly (ADP-ribose) polymerase family, member 12		I	11	0.258533	6.75584	1.24127	0.246115	0.639483	-5.347
27095	ENSG00000054116	TRAPPC3	trafficking protein particle complex 3		I	11	-0.182652	6.75528	-0.897399	0.393052	0.737641	-5.68833
79778	ENSG00000164877	MICALL2	MICAL-like 2		I	29	0.498383	6.75358	1.40783	0.193019	0.59916	-5.15416
28960	ENSG00000110063	DCPS	decapping enzyme, scavenger		I	9	0.655353	6.75356	1.80675	0.104525	0.51225	-4.6375
252839	ENSG00000116857	TMEM9	transmembrane protein 9		NI	43	-0.320689	6.75163	-1.86311	0.0955921	0.500842	-4.55961
23753	ENSG00000128228	SDF2L1	stromal cell-derived factor 2-like 1		I	10	-0.554508	6.7514	-1.81433	0.10328	0.510981	-4.62708
9685	ENSG00000113282	CLINT1	clathrin interactor 1		I	41	0.113138	6.74881	0.674572	0.517026	0.806494	-5.8606
79602	ENSG00000006831	ADIPOR2	adiponectin receptor 2		I	22	0.496087	6.74819	1.29241	0.228646	0.626512	-5.28948
498	ENSG00000152234	ATP5A1	ATP synthase, H+ transporting, mitochondrial F1 complex, alpha subunit 1, cardiac muscle	transporter	I	23	-1.01058	6.74751	-1.71655	0.120451	0.529511	-4.75995
8424	ENSG00000129151	BBOX1	butyrobetaine (gamma), 2-oxoglutarate dioxygenase (gamma-butyrobetaine hydroxylase) 1		I	11	0.317539	6.7457	0.725594	0.486663	0.789765	-5.82492
27063	ENSG00000148677	ANKRD1	ankyrin repeat domain 1 (cardiac muscle)		I	11	1.65663	6.74568	2.62762	0.027636	0.355644	-3.43857
128	ENSG00000197894	ADH5	alcohol dehydrogenase 5 (class III), chi polypeptide		I	13	0.149232	6.74253	0.360875	0.726581	0.900214	-6.02649
83596	ENSG00000126453	BCL2L12	BCL2-like 12 (proline rich)		NI	11	-0.640701	6.73908	-3.75284	0.00459661	0.21171	-1.76983
27247	ENSG00000169599	NFU1	NFU1 iron-sulfur cluster scaffold		NI	10	-0.371387	6.73521	-1.32999	0.216481	0.61674	-5.24624
2717	NA	GLA	galactosidase, alpha		I	20	-0.485247	6.73419	-2.05394	0.0704023	0.454904	-4.28927
28973	NA	MRPS18B	mitochondrial ribosomal protein S18B		NI	21	-0.340332	6.73331	-1.07371	0.311101	0.687327	-5.52375
10534	ENSG00000173465	SSSCA1	Sjogren syndrome/scleroderma autoantigen 1		I	11	-0.761104	6.73142	-1.16739	0.273271	0.6617	-5.42721
26234	ENSG00000118564	FBXL5	F-box and leucine-rich repeat protein 5		I	22	0.122026	6.73001	0.690299	0.507545	0.800678	-5.84985
123872	ENSG00000154099	DNAAF1	dynein, axonemal, assembly factor 1		I	11	1.11558	6.7299	2.06744	0.0688844	0.451389	-4.26981
5230	NA	PGK1	phosphoglycerate kinase 1	kinase	I	42	0.376858	6.72902	1.46285	0.177787	0.587974	-5.08713
3069	ENSG00000115677	HDLBP	high density lipoprotein binding protein	transporter	NI	69	-0.666937	6.72859	-3.25812	0.00996834	0.262089	-2.49109
222068	ENSG00000158604	TMED4	transmembrane emp24 protein transport domain containing 4	Secreted	I	19	-0.0740247	6.72513	-0.339691	0.74194	0.906768	-6.03422
6659	ENSG00000124766	SOX4	SRY (sex determining region Y)-box 4		I	77	1.21467	6.72499	1.98345	0.0788652	0.472125	-4.39021
10084	NA	PQBP1	polyglutamine binding protein 1		NI	32	0.0177165	6.72442	0.0714211	0.944636	0.981592	-6.09208
64975	ENSG00000182154	MRPL41	mitochondrial ribosomal protein L41		I	20	-0.0453666	6.72418	-0.0993805	0.923031	0.975606	-6.08956
8407	ENSG00000158710	TAGLN2	transgelin 2		I	17	0.591818	6.72357	1.28485	0.231164	0.627611	-5.29809
3087	ENSG00000152804	HHEX	hematopoietically expressed homeobox		I	11	0.843986	6.71941	1.1872	0.265763	0.655159	-5.40605
9027	ENSG00000144035	NAT8	N-acetyltransferase 8 (GCN5-related, putative)		I	11	1.98144	6.71618	2.56223	0.0307538	0.361643	-3.53708
121053	ENSG00000151131	C12orf45	chromosome 12 open reading frame 45		NI	10	-0.618059	6.71613	-1.59314	0.145851	0.558401	-4.92258
51042	ENSG00000142684	ZNF593	zinc finger protein 593		I	10	-1.32798	6.7157	-2.39249	0.0405917	0.386736	-3.79164
54463	ENSG00000154153	FAM134B	family with sequence similarity 134, member B		I	31	-0.368469	6.71533	-0.684178	0.511222	0.803657	-5.85406
55146	ENSG00000136247	ZDHHC4	zinc finger, DHHC-type containing 4		I	10	-0.0677388	6.7152	-0.411058	0.690717	0.886125	-6.00638
79961	ENSG00000162777	DENND2D	DENN/MADD domain containing 2D		I	9	-0.0301935	6.71248	-0.112022	0.913283	0.971785	-6.08815
4594	ENSG00000146085	MUT	methylmalonyl CoA mutase		I	29	0.369428	6.71187	1.69384	0.124798	0.535418	-4.79033
10226	ENSG00000105355	PLIN3	perilipin 3		I	10	0.580255	6.71179	2.50058	0.0340161	0.365891	-3.62977
2027	ENSG00000108515	ENO3	enolase 3 (beta, muscle)		I	13	-0.195067	6.71147	-0.677599	0.515193	0.806079	-5.85855
2328	ENSG00000007933	FMO3	flavin containing monooxygenase 3		I	11	1.29099	6.71115	1.75804	0.112866	0.522639	-4.70398
28956	ENSG00000116586	LAMTOR2	late endosomal/lysosomal adaptor, MAPK and MTOR activator 2	Secreted	I	21	0.251051	6.70892	1.01264	0.337878	0.704759	-5.58339
440275	ENSG00000128829	EIF2AK4	eukaryotic translation initiation factor 2 alpha kinase 4	kinase	I	11	0.543142	6.70838	2.64084	0.0270455	0.352754	-3.41863
64332	ENSG00000144802	NFKBIZ	nuclear factor of kappa light polypeptide gene enhancer in B-cells inhibitor, zeta		I	11	0.40563	6.70764	1.27992	0.232815	0.628713	-5.30368
3309	ENSG00000044574	HSPA5	heat shock 70kDa protein 5 (glucose-regulated protein, 78kDa)	Secreted	I	33	-1.03692	6.70675	-2.55752	0.0309914	0.363331	-3.54417
51602	ENSG00000055044	NOP58	NOP58 ribonucleoprotein		I	19	-0.74895	6.70596	-3.0096	0.0148506	0.29417	-2.86257
23191	NA	CYFIP1	cytoplasmic FMR1 interacting protein 1		NI	20	0.70295	6.70591	3.88099	0.00378009	0.196468	-1.58818
1022	NA	CDK7	cyclin-dependent kinase 7	kinase	I	5	-0.29642	6.70306	-0.541196	0.601608	0.847464	-5.94265
23456	ENSG00000135776	ABCB10	ATP-binding cassette, sub-family B (MDR/TAP), member 10	transporter	I	10	1.07077	6.70046	4.79298	0.00100453	0.140627	-0.371298
8798	ENSG00000010219	DYRK4	dual-specificity tyrosine-(Y)-phosphorylation regulated kinase 4	kinase	NI	11	0.0899422	6.69935	0.154469	0.880674	0.960858	-6.08218
28998	ENSG00000172172	MRPL13	mitochondrial ribosomal protein L13		I	14	0.0284455	6.6978	0.0705058	0.945344	0.981749	-6.09215
84326	ENSG00000130731	C16orf13	chromosome 16 open reading frame 13		NI	46	-1.22227	6.69615	-3.15427	0.0117671	0.273324	-2.64577
80273	ENSG00000109519	GRPEL1	GrpE-like 1, mitochondrial (E. coli)		I	22	0.0836225	6.69594	0.38504	0.709216	0.89303	-6.01713
59307	ENSG00000185187	SIGIRR	single immunoglobulin and toll-interleukin 1 receptor (TIR) domain		I	30	0.527971	6.69459	1.33946	0.213505	0.613637	-5.23523
138716	ENSG00000164967	RPP25L	ribonuclease P/MRP 25kDa subunit-like		I	11	0.21364	6.69382	0.559462	0.589598	0.841414	-5.93239
23741	ENSG00000255302	EID1	EP300 interacting inhibitor of differentiation 1		I	14	0.450997	6.69324	1.80111	0.10546	0.5134	-4.64523
10890	ENSG00000084733	RAB10	RAB10, member RAS oncogene family		I	12	0.023027	6.69295	0.156938	0.878784	0.959886	-6.08178
10165	ENSG00000004864	SLC25A13	solute carrier family 25 (aspartate/glutamate carrier), member 13	transporter	I	29	0.209142	6.69279	0.789058	0.450515	0.770625	-5.77736
113675	ENSG00000139410	SDSL	serine dehydratase-like		I	11	-1.27224	6.69094	-3.67357	0.00519328	0.218582	-1.88336
9663	ENSG00000101577	LPIN2	lipin 2		I	31	0.233693	6.6887	0.952278	0.366014	0.721822	-5.63963
47	NA	ACLY	ATP citrate lyase		I	19	0.934816	6.68726	2.49419	0.0343733	0.367057	-3.63936
25987	ENSG00000182704	TSKU	tsukushi, small leucine rich proteoglycan		I	11	0.831286	6.68694	1.71422	0.120891	0.5304	-4.76309
4055	ENSG00000111321	LTBR	lymphotoxin beta receptor (TNFR superfamily, member 3)	Secreted	NI	19	0.620846	6.68682	2.48951	0.0346372	0.368367	-3.64638
54148	ENSG00000154719	MRPL39	mitochondrial ribosomal protein L39		NI	13	0.184124	6.68627	0.829017	0.428693	0.758145	-5.74565
6430	ENSG00000100650	SRSF5	serine/arginine-rich splicing factor 5		I	106	-0.206451	6.68422	-0.845655	0.419822	0.752894	-5.73206
10884	ENSG00000112996	MRPS30	mitochondrial ribosomal protein S30	Secreted	I	9	-0.305077	6.68351	-0.815304	0.436099	0.761567	-5.75668
8453	ENSG00000108094	CUL2	cullin 2		NI	18	-0.297939	6.68174	-1.43542	0.185246	0.592391	-5.12075
337	ENSG00000110244	APOA4	apolipoprotein A-IV	Secreted	I	10	0.808786	6.68114	2.52047	0.0329274	0.365891	-3.59989
29984	ENSG00000173156	RHOD	ras homolog family member D	GTPase	NI	11	-0.187575	6.68094	-0.393566	0.703131	0.890654	-6.01368
55573	ENSG00000091527	CDV3	CDV3 homolog (mouse)		NI	31	-0.430563	6.67932	-2.04196	0.0717759	0.457541	-4.3065
55937	NA	APOM	apolipoprotein M	Secreted	I	11	0.0586994	6.6764	0.10003	0.922529	0.975393	-6.08949
7320	ENSG00000119048	UBE2B	ubiquitin-conjugating enzyme E2B		NI	30	-0.207122	6.67514	-1.68426	0.126675	0.53699	-4.80308
10791	ENSG00000168899	VAMP5	vesicle-associated membrane protein 5		NI	9	0.155041	6.67489	0.314404	0.760434	0.913977	-6.04285
9060	ENSG00000198682	PAPSS2	3'-phosphoadenosine 5'-phosphosulfate synthase 2	kinase	I	42	0.172899	6.67112	0.880001	0.401915	0.742537	-5.70328
415116	ENSG00000198355	PIM3	Pim-3 proto-oncogene, serine/threonine kinase	kinase	I	11	-0.789119	6.6707	-2.59557	0.0291223	0.359374	-3.48687
23240	ENSG00000121210	KIAA0922	KIAA0922		NI	11	0.428073	6.66858	1.00955	0.339277	0.70543	-5.58634
3396	ENSG00000167862	ICT1	immature colon carcinoma transcript 1		NI	10	-0.238461	6.66835	-0.577541	0.57784	0.835635	-5.92193
1616	NA	DAXX	death-domain associated protein		I	31	1.18654	6.66765	2.65425	0.0264595	0.349874	-3.3984
10473	ENSG00000182952	HMGN4	high mobility group nucleosomal binding domain 4		NI	11	-0.123135	6.66751	-0.393773	0.702984	0.890654	-6.0136
9761	ENSG00000110917	MLEC	malectin		I	43	0.370395	6.66403	2.51667	0.0331326	0.365891	-3.6056
26275	ENSG00000198130	HIBCH	3-hydroxyisobutyryl-CoA hydrolase		I	3	1.01021	6.66332	2.35325	0.0432797	0.394066	-3.85014
3162	ENSG00000100292	HMOX1	heme oxygenase (decycling) 1		I	30	-0.398596	6.66193	-1.61644	0.140713	0.553006	-4.89234
55526	ENSG00000181192	DHTKD1	dehydrogenase E1 and transketolase domain containing 1		I	22	1.45209	6.66158	5.004	0.000752037	0.129879	-0.110021
4898	ENSG00000078618	NRD1	nardilysin (N-arginine dibasic convertase)	peptidase	I	25	0.0216619	6.66118	0.0754075	0.941552	0.98077	-6.09177
125988	ENSG00000174917	C19orf70	chromosome 19 open reading frame 70		NI	10	-0.107639	6.65938	-0.851517	0.416728	0.750612	-5.72721
8611	ENSG00000067113	PPAP2A	phosphatidic acid phosphatase type 2A		I	32	0.77424	6.65714	2.56222	0.030754	0.361643	-3.53709
137075	ENSG00000253958	CLDN23	claudin 23		NI	11	0.29309	6.65694	0.916708	0.38338	0.732038	-5.67147
200931	ENSG00000163959	SLC51A	solute carrier family 51, alpha subunit	transporter	I	10	1.7508	6.65552	2.75063	0.0226089	0.330858	-3.25294
5357	ENSG00000120756	PLS1	plastin 1		I	20	1.36985	6.65369	4.17486	0.0024345	0.171029	-1.18103
7322	ENSG00000131508	UBE2D2	ubiquitin-conjugating enzyme E2D 2		NI	30	-0.132962	6.65355	-0.480934	0.642125	0.863966	-5.97421
7108	ENSG00000149809	TM7SF2	transmembrane 7 superfamily member 2		I	34	1.37972	6.65232	4.87665	0.000894916	0.134878	-0.266776
10768	ENSG00000168710	AHCYL1	adenosylhomocysteinase-like 1		NI	62	-0.11303	6.65122	-0.728573	0.484926	0.788765	-5.82277
64110	ENSG00000177383	MAGEF1	melanoma antigen family F, 1		I	11	-0.22458	6.64976	-0.589018	0.570444	0.832931	-5.91513
5867	ENSG00000168118	RAB4A	RAB4A, member RAS oncogene family	GTPase	NI	20	-0.584571	6.64788	-1.78007	0.10902	0.518341	-4.67401
427	ENSG00000104763	ASAH1	N-acylsphingosine amidohydrolase (acid ceramidase) 1	Secreted	I	52	-0.317312	6.64747	-1.19323	0.263509	0.653679	-5.39955
6836	NA	SURF4	surfeit 4		I	66	0.274699	6.64692	1.19305	0.263577	0.653679	-5.39975
34	ENSG00000117054	ACADM	acyl-CoA dehydrogenase, C-4 to C-12 straight chain		I	72	0.489164	6.64466	2.26333	0.0501194	0.412023	-3.98353
23379	ENSG00000164151	ICE1	interactor of little elongator complex ELL subunit 1		NI	10	0.0031524	6.64461	0.020183	0.984341	0.994707	-6.09456
6675	ENSG00000117143	UAP1	UDP-N-acetylglucosamine pyrophosphorylase 1		I	8	-0.0644809	6.64312	-0.420175	0.684285	0.882699	-6.00246
23011	ENSG00000080371	RAB21	RAB21, member RAS oncogene family		I	22	-0.120788	6.64181	-1.01217	0.338088	0.704759	-5.58384
64756	ENSG00000123472	ATPAF1	ATP synthase mitochondrial F1 complex assembly factor 1	Secreted	I	31	0.156042	6.63998	0.716423	0.492036	0.791991	-5.8315
11329	ENSG00000112079	STK38	serine/threonine kinase 38	kinase	I	11	0.15212	6.63863	0.779213	0.456003	0.773312	-5.78496
1803	ENSG00000197635	DPP4	dipeptidyl-peptidase 4	peptidase	I	20	0.669367	6.63861	1.25469	0.241429	0.636276	-5.33206
55177	ENSG00000137824	RMDN3	regulator of microtubule dynamics 3		I	11	0.132821	6.63741	0.70383	0.499475	0.796427	-5.84042
5696	NA	PSMB8	proteasome (prosome, macropain) subunit, beta type, 8	peptidase	I	18	0.457914	6.63693	2.16927	0.0584082	0.43242	-4.12183
64778	ENSG00000075420	FNDC3B	fibronectin type III domain containing 3B		I	44	0.258382	6.63485	1.07394	0.311003	0.687327	-5.52352
5635	ENSG00000161542	PRPSAP1	phosphoribosyl pyrophosphate synthetase-associated protein 1	kinase	I	22	0.493162	6.63466	3.15683	0.011719	0.273324	-2.64195
7520	ENSG00000079246	XRCC5	X-ray repair complementing defective repair in Chinese hamster cells 5 (double-strand-break rejoining)		I	21	0.0300077	6.63463	0.17204	0.867241	0.955756	-6.07916
51703	ENSG00000197142	ACSL5	acyl-CoA synthetase long-chain family member 5	Secreted	I	19	0.320416	6.63321	1.1257	0.289631	0.673707	-5.47092
30968	ENSG00000165283	STOML2	stomatin (EPB72)-like 2		I	21	-0.33787	6.63286	-1.13539	0.285758	0.670164	-5.46086
23190	ENSG00000144224	UBXN4	UBX domain protein 4		I	43	0.109491	6.6324	0.489506	0.63628	0.86193	-5.96994
8310	ENSG00000087008	ACOX3	acyl-CoA oxidase 3, pristanoyl		I	11	-0.25516	6.63202	-0.474779	0.646338	0.86595	-5.97724
5510	ENSG00000115685	PPP1R7	protein phosphatase 1, regulatory subunit 7		NI	20	0.0854706	6.63106	0.625265	0.547438	0.82077	-5.89285
51657	NA	STYXL1	serine/threonine/tyrosine interacting-like 1	phosphoprotein phosphatase	I	57	-0.658093	6.63093	-2.65625	0.0263732	0.349219	-3.39539
1487	ENSG00000159692	CTBP1	C-terminal binding protein 1		I	41	0.748775	6.63002	2.08528	0.066926	0.448556	-4.24403
839	ENSG00000138794	CASP6	caspase 6, apoptosis-related cysteine peptidase	peptidase	I	11	0.397695	6.62984	1.36966	0.204239	0.607566	-5.19974
5813	ENSG00000185129	PURA	purine-rich element binding protein A		NI	31	0.187211	6.62843	0.953406	0.365472	0.721822	-5.6386
665	ENSG00000104765	BNIP3L	BCL2/adenovirus E1B 19kDa interacting protein 3-like		I	61	-0.350614	6.62803	-1.46002	0.178543	0.588258	-5.09061
54664	ENSG00000106460	TMEM106B	transmembrane protein 106B		I	55	0.747218	6.62787	2.27206	0.0494115	0.409472	-3.97063
55671	ENSG00000100796	SMEK1	SMEK homolog 1, suppressor of mek1 (Dictyostelium)		NI	11	-0.109648	6.62744	-0.446997	0.665519	0.87396	-5.99044
9552	ENSG00000091640	SPAG7	sperm associated antigen 7		NI	20	0.438789	6.62715	1.64836	0.133938	0.545006	-4.85056
54512	NA	EXOSC4	exosome component 4		NI	10	-0.156283	6.62673	-0.426683	0.67971	0.880211	-5.99961
83667	ENSG00000130766	SESN2	sestrin 2		I	22	-0.741712	6.62264	-2.30193	0.0470621	0.404009	-3.9264
1069	NA	CETN2	centrin, EF-hand protein, 2		I	11	-0.184537	6.6206	-0.577796	0.577675	0.835592	-5.92178
81888	ENSG00000178922	HYI	hydroxypyruvate isomerase (putative)		NI	9	0.141836	6.6166	0.256631	0.803277	0.931356	-6.06011
51138	ENSG00000138663	COPS4	COP9 signalosome subunit 4		NI	22	0.00103141	6.61652	0.00367905	0.997145	0.999086	-6.09476
51733	ENSG00000100024	UPB1	ureidopropionase, beta		I	21	1.1864	6.6165	3.0297	0.0143765	0.291267	-2.83237
55009	ENSG00000228300	C19orf24	chromosome 19 open reading frame 24		NI	11	-0.381626	6.61618	-0.788003	0.451101	0.770874	-5.77818
7082	ENSG00000104067	TJP1	tight junction protein 1		I	20	0.435596	6.61573	1.83834	0.0994266	0.506984	-4.59396
3420	ENSG00000101365	IDH3B	isocitrate dehydrogenase 3 (NAD+) beta		I	43	-0.233167	6.61413	-0.771604	0.460275	0.774674	-5.79079
284184	ENSG00000224877	C17orf89	chromosome 17 open reading frame 89		NI	10	-0.28723	6.6128	-2.18675	0.0567732	0.430601	-4.09624
84650	ENSG00000123179	EBPL	emopamil binding protein-like		I	4	-0.574096	6.61194	-1.96955	0.0806444	0.47475	-4.40997
389203	ENSG00000250317	SMIM20	small integral membrane protein 20		I	10	-0.303703	6.60875	-1.01404	0.337246	0.704617	-5.58206
114932	ENSG00000178988	MRFAP1L1	Morf4 family associated protein 1-like 1		NI	11	0.652081	6.60778	2.73563	0.0231684	0.333718	-3.27558
8723	ENSG00000114520	SNX4	sorting nexin 4		I	20	0.475255	6.6072	1.81167	0.103714	0.511073	-4.63073
25805	ENSG00000095739	BAMBI	BMP and activin membrane-bound inhibitor		I	11	1.55834	6.60429	4.97727	0.00077985	0.129879	-0.142687
10924	ENSG00000172594	SMPDL3A	sphingomyelin phosphodiesterase, acid-like 3A		I	11	-0.107166	6.60353	-0.469786	0.649766	0.867646	-5.97967
6625	ENSG00000104852	SNRNP70	small nuclear ribonucleoprotein 70kDa (U1)		NI	22	-0.0844776	6.60148	-0.317823	0.757924	0.91266	-6.04172
11212	ENSG00000147471	PROSC	proline synthetase co-transcribed homolog (bacterial)		I	31	0.13474	6.60117	0.703885	0.499442	0.796427	-5.84038
84310	ENSG00000146540	C7orf50	chromosome 7 open reading frame 50		NI	11	-0.0183053	6.60009	-0.0518142	0.959817	0.986892	-6.09335
55281	ENSG00000146859	TMEM140	transmembrane protein 140		NI	20	0.128612	6.59958	0.558674	0.590114	0.841673	-5.93284
54780	ENSG00000107672	NSMCE4A	non-SMC element 4 homolog A (S. cerevisiae)		I	40	0.28043	6.59958	1.2441	0.24512	0.638867	-5.34385
4116	ENSG00000162385	MAGOH	mago-nashi homolog, proliferation-associated (Drosophila)		NI	34	-0.230914	6.59842	-0.950209	0.367008	0.722442	-5.64151
8635	ENSG00000026297	RNASET2	ribonuclease T2	Secreted	I	11	0.392732	6.59748	2.34057	0.0441856	0.397287	-3.86902
11046	ENSG00000130958	SLC35D2	solute carrier family 35 (UDP-GlcNAc/UDP-glucose transporter), member D2	transporter	I	11	-0.066921	6.59697	-0.205739	0.841608	0.945225	-6.07247
516	ENSG00000159199	ATP5G1	ATP synthase, H+ transporting, mitochondrial Fo complex, subunit C1 (subunit 9)	transporter	NI	5	-0.646842	6.59405	-1.40385	0.194164	0.600201	-5.15895
55830	ENSG00000016864	GLT8D1	glycosyltransferase 8 domain containing 1		I	21	-0.076093	6.5931	-0.398324	0.699745	0.8896	-6.01173
51122	ENSG00000114744	COMMD2	COMM domain containing 2		NI	29	-0.0718481	6.59172	-0.254694	0.804727	0.931582	-6.06063
90410	NA	IFT20	intraflagellar transport 20		I	34	-1.08555	6.59072	-3.6483	0.00540027	0.218588	-1.91974
4482	ENSG00000175806	MSRA	methionine sulfoxide reductase A		I	20	0.545594	6.58966	2.30018	0.0471968	0.404151	-3.929
54989	ENSG00000198146	ZNF770	zinc finger protein 770		NI	12	0.40504	6.5894	1.21813	0.254374	0.646842	-5.3725
55907	ENSG00000111726	CMAS	cytidine monophosphate N-acetylneuraminic acid synthetase		I	21	0.194483	6.58914	0.779168	0.456028	0.773312	-5.785
83590	ENSG00000164897	TMUB1	transmembrane and ubiquitin-like domain containing 1		NI	22	0.0182768	6.5885	0.0574259	0.95547	0.985497	-6.09303
6774	ENSG00000168610	STAT3	signal transducer and activator of transcription 3 (acute-phase response factor)		I	28	0.720409	6.58779	3.2371	0.0103079	0.262137	-2.52233
8891	ENSG00000070785	EIF2B3	eukaryotic translation initiation factor 2B, subunit 3 gamma, 58kDa		NI	11	-0.386046	6.58647	-1.61847	0.140272	0.552522	-4.88969
29760	NA	BLNK	B-cell linker		I	11	0.711303	6.58498	1.71233	0.121248	0.530494	-4.76561
29924	ENSG00000063245	EPN1	epsin 1		NI	32	-0.344628	6.58433	-1.28146	0.232297	0.628646	-5.30193
55049	ENSG00000006015	C19orf60	chromosome 19 open reading frame 60		I	19	-0.129902	6.58329	-0.247361	0.810221	0.933855	-6.06256
79036	ENSG00000105700	KXD1	KxDL motif containing 1		NI	22	-0.133675	6.58303	-0.880034	0.401898	0.742537	-5.70325
5045	ENSG00000140564	FURIN	furin (paired basic amino acid cleaving enzyme)	peptidase	NI	11	0.717581	6.58224	1.54563	0.156852	0.569069	-4.98349
10618	ENSG00000152291	TGOLN2	trans-golgi network protein 2	Secreted	I	53	0.549264	6.58053	2.68156	0.0253052	0.345186	-3.35719
9236	ENSG00000260916	CCPG1	cell cycle progression 1		NI	36	-0.518255	6.58041	-3.08937	0.0130593	0.279554	-2.74286
25804	ENSG00000130520	LSM4	LSM4 homolog, U6 small nuclear RNA associated (S. cerevisiae)		I	31	0.292136	6.58011	1.1802	0.268398	0.656882	-5.41356
8562	ENSG00000139726	DENR	density-regulated protein		NI	16	0.507673	6.5799	1.43671	0.184888	0.592248	-5.11917
5018	ENSG00000155463	OXA1L	oxidase (cytochrome c) assembly 1-like		I	33	0.159981	6.57902	1.44401	0.182882	0.590845	-5.11026
400	ENSG00000120805	ARL1	ADP-ribosylation factor-like 1	GTPase	NI	84	-0.206178	6.57781	-1.07051	0.312462	0.688881	-5.52695
118460	ENSG00000223496	EXOSC6	exosome component 6		NI	8	0.0843505	6.57715	0.249158	0.808874	0.93368	-6.0621
5520	ENSG00000221914	PPP2R2A	protein phosphatase 2, regulatory subunit B, alpha	phosphoprotein phosphatase	I	11	0.231706	6.5769	1.00385	0.341868	0.706913	-5.59175
391356	ENSG00000184924	PTRHD1	peptidyl-tRNA hydrolase domain containing 1	phosphoprotein phosphatase	I	11	-0.216823	6.57559	-0.469221	0.650154	0.867662	-5.97994
64121	ENSG00000116954	RRAGC	Ras-related GTP binding C	GTPase	I	42	-0.238367	6.57334	-1.23636	0.247847	0.640629	-5.35243
7319	ENSG00000077721	UBE2A	ubiquitin-conjugating enzyme E2A		NI	31	-0.0284884	6.57298	-0.100104	0.922473	0.975393	-6.08948
10482	ENSG00000162231	NXF1	nuclear RNA export factor 1		NI	18	-0.842061	6.57278	-3.9732	0.00328841	0.185028	-1.45899
57003	ENSG00000108588	CCDC47	coiled-coil domain containing 47	Secreted	I	32	-0.0594384	6.57075	-0.237059	0.817959	0.936859	-6.06518
101929240	ENSG00000144028	LOC101929240	U5 small nuclear ribonucleoprotein 200 kDa helicase-like		NI	3	-1.70939	6.57004	-4.47298	0.00157757	0.160687	-0.78235
5905	ENSG00000100401	RANGAP1	Ran GTPase activating protein 1		NI	18	0.245351	6.5699	1.32131	0.219243	0.619397	-5.25631
6432	ENSG00000115875	SRSF7	serine/arginine-rich splicing factor 7		NI	37	0.0147161	6.56917	0.121294	0.906143	0.970314	-6.08701
64645	ENSG00000156875	HIAT1	hippocampus abundant transcript 1	transporter	NI	22	0.103398	6.56873	0.350025	0.734432	0.904044	-6.03051
113402	ENSG00000198818	SFT2D1	SFT2 domain containing 1		I	9	-0.0440098	6.56861	-0.145609	0.887464	0.962938	-6.08358
51014	ENSG00000134970	TMED7	transmembrane emp24 protein transport domain containing 7	Secreted	NI	44	0.000598622	6.5683	0.00467254	0.996375	0.998673	-6.09476
22931	ENSG00000099246	RAB18	RAB18, member RAS oncogene family	GTPase	NI	85	-0.343587	6.56622	-1.46137	0.178184	0.588258	-5.08896
57017	ENSG00000088682	COQ9	coenzyme Q9		I	11	0.270562	6.56477	0.755817	0.469222	0.779562	-5.8027
6832	ENSG00000156502	SUPV3L1	suppressor of var1, 3-like 1 (S. cerevisiae)		I	10	-0.656983	6.5644	-1.69918	0.123763	0.532697	-4.7832
5782	ENSG00000127947	PTPN12	protein tyrosine phosphatase, non-receptor type 12	phosphoprotein phosphatase	I	30	0.365456	6.5626	1.35329	0.209217	0.611359	-5.21903
51253	ENSG00000116221	MRPL37	mitochondrial ribosomal protein L37		I	7	-0.425014	6.55898	-1.81873	0.102563	0.510283	-4.62102
3588	ENSG00000243646	IL10RB	interleukin 10 receptor, beta		I	20	0.749912	6.55847	2.4174	0.0389721	0.381605	-3.75442
80762	ENSG00000131507	NDFIP1	Nedd4 family interacting protein 1	Secreted	NI	54	-0.0350286	6.55811	-0.219775	0.830987	0.941815	-6.06933
48	ENSG00000122729	ACO1	aconitase 1, soluble		I	22	0.607778	6.55754	2.16692	0.0586321	0.43242	-4.12527
51367	ENSG00000167272	POP5	processing of precursor 5, ribonuclease P/MRP subunit (S. cerevisiae)		NI	11	-0.0295797	6.55607	-0.0812416	0.937041	0.979579	-6.09129
79135	ENSG00000184831	APOO	apolipoprotein O	transporter	I	5	1.00631	6.55569	4.62619	0.00126862	0.152103	-0.583336
1665	ENSG00000109606	DHX15	DEAH (Asp-Glu-Ala-His) box helicase 15		I	9	-0.0509472	6.55366	-0.225387	0.82675	0.94026	-6.06801
10576	ENSG00000166226	CCT2	chaperonin containing TCP1, subunit 2 (beta)		NI	17	-0.332709	6.55324	-1.60596	0.143003	0.555894	-4.90597
2589	ENSG00000141429	GALNT1	polypeptide N-acetylgalactosaminyltransferase 1		I	40	0.480077	6.5532	1.76929	0.110887	0.519751	-4.6887
51399	NA	TRAPPC4	trafficking protein particle complex 4		I	11	0.926422	6.55184	2.57583	0.0300771	0.360605	-3.5166
51390	ENSG00000146416	AIG1	androgen-induced 1		I	19	0.239782	6.5513	1.06718	0.313883	0.689917	-5.53026
23417	ENSG00000103150	MLYCD	malonyl-CoA decarboxylase		I	11	0.367199	6.5508	1.03386	0.328381	0.699148	-5.56297
133686	ENSG00000152620	NADK2	NAD kinase 2, mitochondrial	kinase	I	63	0.312579	6.55018	2.01776	0.0746311	0.463886	-4.34122
51060	ENSG00000117862	TXNDC12	thioredoxin domain containing 12 (endoplasmic reticulum)	Secreted	I	18	-0.616208	6.54805	-3.43815	0.00749646	0.24404	-2.22533
1777	ENSG00000105612	DNASE2	deoxyribonuclease II, lysosomal	Secreted	I	31	-0.181156	6.54634	-0.701811	0.500674	0.797089	-5.84184
23549	ENSG00000123992	DNPEP	aspartyl aminopeptidase	peptidase	I	8	0.147169	6.54606	0.628215	0.545589	0.819424	-5.89098
79064	ENSG00000168569	TMEM223	transmembrane protein 223		NI	10	0.236959	6.54515	0.774788	0.458484	0.774149	-5.78836
90843	ENSG00000180964	TCEAL8	transcription elongation factor A (SII)-like 8		I	21	-0.177237	6.54498	-0.531268	0.60819	0.850484	-5.94809
55156	ENSG00000104442	ARMC1	armadillo repeat containing 1		NI	17	-0.191728	6.54434	-1.15707	0.27725	0.66404	-5.43814
54951	ENSG00000169019	COMMD8	COMM domain containing 8		NI	11	0.0942456	6.54408	0.262336	0.799013	0.928563	-6.05856
2799	ENSG00000135677	GNS	glucosamine (N-acetyl)-6-sulfatase	Secreted	I	32	0.0715291	6.54385	0.337026	0.743882	0.907837	-6.03516
2107	ENSG00000120705	ETF1	eukaryotic translation termination factor 1		NI	22	-0.240068	6.54324	-1.11941	0.292165	0.674574	-5.47741
114915	ENSG00000224032	EPB41L4A-AS1	EPB41L4A antisense RNA 1		I	11	-2.50203	6.54271	-3.80951	0.00421469	0.203563	-1.68922
10067	NA	SCAMP3	secretory carrier membrane protein 3		NI	9	-0.00561933	6.54146	-0.0170542	0.986768	0.995071	-6.09462
23164	ENSG00000133030	MPRIP	myosin phosphatase Rho interacting protein		I	4	0.465499	6.54061	1.29578	0.227534	0.625231	-5.28564
9669	ENSG00000158417	EIF5B	eukaryotic translation initiation factor 5B	GTPase	NI	38	-0.165981	6.54047	-1.73088	0.11778	0.526755	-4.74069
10199	ENSG00000124383	MPHOSPH10	M-phase phosphoprotein 10 (U3 small nucleolar ribonucleoprotein)		I	9	-0.43348	6.54006	-2.22283	0.0535373	0.420362	-4.04325
2739	ENSG00000124767	GLO1	glyoxalase I		I	41	0.210003	6.54001	0.720225	0.489804	0.790527	-5.82878
27348	ENSG00000136816	TOR1B	torsin family 1, member B (torsin B)	Secreted	I	11	0.52823	6.53954	2.43745	0.0377156	0.376912	-3.72443
10749	ENSG00000129250	KIF1C	kinesin family member 1C		NI	6	0.74752	6.53747	2.59915	0.0289521	0.358766	-3.48147
64850	ENSG00000164089	ETNPPL	ethanolamine-phosphate phospho-lyase		I	22	1.26898	6.53739	2.51969	0.0329695	0.365891	-3.60107
84747	ENSG00000175970	UNC119B	unc-119 homolog B (C. elegans)		I	21	0.181235	6.5368	0.825231	0.430729	0.758511	-5.74871
2317	ENSG00000136068	FLNB	filamin B, beta		I	22	0.628702	6.53603	1.87523	0.0937668	0.498025	-4.54273
51186	ENSG00000185222	WBP5	WW domain binding protein 5		NI	33	0.4797	6.53536	2.03036	0.0731311	0.460341	-4.32316
2158	ENSG00000101981	F9	coagulation factor IX	peptidase	I	44	0.884385	6.53492	1.68854	0.125833	0.536528	-4.79739
116064	ENSG00000163428	LRRC58	leucine rich repeat containing 58		NI	30	-0.239003	6.53461	-1.1772	0.269531	0.657893	-5.41676
5606	ENSG00000034152	MAP2K3	mitogen-activated protein kinase kinase 3	kinase	I	5	0.159703	6.53374	0.393277	0.703337	0.890788	-6.0138
6605	ENSG00000073584	SMARCE1	SWI/SNF related, matrix associated, actin dependent regulator of chromatin, subfamily e, member 1		NI	43	0.382006	6.53154	2.44626	0.037176	0.37591	-3.71123
51070	ENSG00000142546	NOSIP	nitric oxide synthase interacting protein		NI	11	-0.443792	6.5298	-1.54802	0.156281	0.568935	-4.98044
58480	ENSG00000116574	RHOU	ras homolog family member U		NI	22	0.709871	6.52682	2.49318	0.0344303	0.367455	-3.64089
91947	ENSG00000140450	ARRDC4	arrestin domain containing 4		I	32	0.956618	6.5254	3.11989	0.0124344	0.275728	-2.69717
9577	ENSG00000158019	BRE	brain and reproductive organ-expressed (TNFRSF1A modulator)		NI	31	0.184831	6.52487	0.505067	0.625738	0.85854	-5.96199
813	ENSG00000128595	CALU	calumenin	Secreted	NI	31	-0.235764	6.52465	-0.856665	0.414023	0.748638	-5.72294
124512	ENSG00000181038	METTL23	methyltransferase like 23		I	11	-0.20429	6.52341	-0.822484	0.43221	0.759544	-5.75093
8872	ENSG00000151465	CDC123	cell division cycle 123		NI	9	0.286306	6.52314	0.901339	0.391065	0.736968	-5.68492
84265	NA	POLR3GL	polymerase (RNA) III (DNA directed) polypeptide G (32kD)-like		I	10	0.615209	6.52188	3.39138	0.00806982	0.249642	-2.29405
1366	ENSG00000181885	CLDN7	claudin 7		I	11	0.846272	6.52163	3.2666	0.00983464	0.262089	-2.4785
6347	ENSG00000108691	CCL2	chemokine (C-C motif) ligand 2	kinase	I	10	-0.372345	6.52011	-0.646219	0.534387	0.815561	-5.87941
122961	ENSG00000165898	ISCA2	iron-sulfur cluster assembly 2		I	6	-0.555857	6.5201	-1.65609	0.132343	0.543021	-4.84038
4071	ENSG00000169908	TM4SF1	transmembrane 4 L six family member 1		I	31	2.51819	6.5201	3.50477	0.00675233	0.232761	-2.12788
590	ENSG00000114200	BCHE	butyrylcholinesterase	Secreted	I	22	1.37399	6.51899	2.89057	0.0180062	0.313569	-3.04177
63905	ENSG00000101363	MANBAL	mannosidase, beta A, lysosomal-like		NI	15	0.452741	6.51505	1.38379	0.200023	0.604283	-5.18296
9104	NA	RGN	regucalcin		I	11	2.23118	6.51317	4.032	0.00301061	0.178806	-1.37727
51527	ENSG00000100744	GSKIP	GSK3B interacting protein		I	11	-0.109915	6.51282	-0.239078	0.81644	0.93583	-6.06468
6478	ENSG00000181788	SIAH2	siah E3 ubiquitin protein ligase 2		NI	22	-0.00572096	6.51213	-0.0574212	0.955474	0.985497	-6.09303
79017	ENSG00000006625	GGCT	gamma-glutamylcyclotransferase		I	10	0.345521	6.51058	0.87759	0.403154	0.742991	-5.70533
55760	ENSG00000089876	DHX32	DEAH (Asp-Glu-Ala-His) box polypeptide 32		NI	11	0.414084	6.51013	1.74301	0.11556	0.525993	-4.72432
5627	ENSG00000184500	PROS1	protein S (alpha)	Secreted	I	17	1.20926	6.50798	2.78536	0.0213651	0.32427	-3.20051
5096	ENSG00000114054	PCCB	propionyl CoA carboxylase, beta polypeptide		I	17	0.45107	6.50572	1.5871	0.147208	0.559326	-4.93037
5009	ENSG00000036473	OTC	ornithine carbamoyltransferase		I	8	2.37001	6.50477	4.04367	0.00295853	0.178806	-1.36112
375757	ENSG00000175854	SWI5	SWI5 recombination repair homolog (yeast)		I	10	-0.72769	6.50311	-1.61767	0.140446	0.552522	-4.89074
128240	ENSG00000163382	APOA1BP	apolipoprotein A-I binding protein	Secreted	I	15	0.49214	6.50244	2.34359	0.0439679	0.397017	-3.86452
29979	ENSG00000135018	UBQLN1	ubiquilin 1		NI	32	-0.173331	6.50191	-0.770328	0.460994	0.775139	-5.79176
2052	ENSG00000143819	EPHX1	epoxide hydrolase 1, microsomal (xenobiotic)		I	9	1.46398	6.50024	3.25037	0.0100921	0.262089	-2.5026
55718	ENSG00000058600	POLR3E	polymerase (RNA) III (DNA directed) polypeptide E (80kD)		NI	11	-0.182919	6.49997	-1.37897	0.201451	0.604283	-5.18869
4814	ENSG00000131669	NINJ1	ninjurin 1		I	11	0.859364	6.499	3.12619	0.0123091	0.275255	-2.68774
91452	ENSG00000107897	ACBD5	acyl-CoA binding domain containing 5		I	22	0.632196	6.49824	2.29487	0.0476068	0.40533	-3.93685
57132	ENSG00000255112	CHMP1B	charged multivesicular body protein 1B		I	21	0.455433	6.49776	1.37125	0.203759	0.607123	-5.19785
160897	ENSG00000152749	GPR180	G protein-coupled receptor 180		I	21	0.618906	6.49725	2.24105	0.0519723	0.416268	-4.01641
152100	ENSG00000187118	CMC1	C-x(9)-C motif containing 1		NI	8	-0.352912	6.49713	-0.897109	0.393199	0.737678	-5.68858
10459	ENSG00000116670	MAD2L2	MAD2 mitotic arrest deficient-like 2 (yeast)		NI	9	-0.0205898	6.49629	-0.0793466	0.938506	0.979861	-6.09145
23175	ENSG00000134324	LPIN1	lipin 1		I	32	1.40068	6.49548	4.01855	0.00307191	0.180212	-1.39592
58475	ENSG00000166927	MS4A7	membrane-spanning 4-domains, subfamily A, member 7		I	41	-0.497005	6.49502	-2.53264	0.0322784	0.36548	-3.5816
6992	NA	PPP1R11	protein phosphatase 1, regulatory (inhibitor) subunit 11		NI	15	-0.514792	6.49496	-1.58236	0.148283	0.560215	-4.93648
80772	ENSG00000224051	CPTP	ceramide-1-phosphate transfer protein	transporter	NI	11	0.776529	6.49208	3.82963	0.00408724	0.200448	-1.6607
8890	ENSG00000115211	EIF2B4	eukaryotic translation initiation factor 2B, subunit 4 delta, 67kDa		NI	19	0.249935	6.49203	1.05756	0.318019	0.692553	-5.53979
1000	ENSG00000170558	CDH2	cadherin 2, type 1, N-cadherin (neuronal)		I	22	0.661745	6.49035	1.09658	0.301508	0.680747	-5.50074
2110	ENSG00000171503	ETFDH	electron-transferring-flavoprotein dehydrogenase		I	21	0.601965	6.48937	1.79129	0.107108	0.514796	-4.65868
51133	ENSG00000136636	KCTD3	potassium channel tetramerization domain containing 3	ion channel	I	44	0.230163	6.48831	0.618206	0.551876	0.822798	-5.89728
23557	ENSG00000143553	SNAPIN	SNAP-associated protein	Secreted	I	11	0.481243	6.48787	1.24681	0.24417	0.638154	-5.34084
8531	ENSG00000060138	YBX3	Y box binding protein 3		I	20	-0.00439943	6.48769	-0.0176835	0.98628	0.994867	-6.09461
8615	ENSG00000138768	USO1	USO1 vesicle transport factor	transporter	NI	18	0.793699	6.48745	3.58263	0.00597961	0.226838	-2.01463
51507	ENSG00000022277	RTFDC1	replication termination factor 2 domain containing 1		NI	33	-0.363607	6.48648	-4.1023	0.00271088	0.176005	-1.2803
10484	ENSG00000100934	SEC23A	Sec23 homolog A (S. cerevisiae)		I	43	0.252649	6.48617	1.70954	0.121779	0.531178	-4.76936
10954	ENSG00000065485	PDIA5	protein disulfide isomerase family A, member 5	Secreted	I	8	0.570626	6.48552	1.73884	0.116319	0.525993	-4.72996
51573	ENSG00000006007	GDE1	glycerophosphodiester phosphodiesterase 1	Secreted	I	22	-0.0394532	6.48483	-0.243562	0.813072	0.934524	-6.06354
81873	ENSG00000136950	ARPC5L	actin related protein 2/3 complex, subunit 5-like		NI	44	-0.13439	6.48322	-0.743585	0.476232	0.78382	-5.81179
25926	ENSG00000130935	NOL11	nucleolar protein 11		NI	12	-0.0467449	6.48224	-0.224928	0.827097	0.94026	-6.06812
1434	ENSG00000124207	CSE1L	CSE1 chromosome segregation 1-like (yeast)	transporter	I	28	0.00289102	6.47884	0.00997572	0.99226	0.9972	-6.09472
1373	ENSG00000021826	CPS1	carbamoyl-phosphate synthase 1, mitochondrial		I	28	0.125269	6.47882	0.31974	0.756518	0.912275	-6.04109
57050	ENSG00000132467	UTP3	UTP3, small subunit (SSU) processome component, homolog (S. cerevisiae)		NI	22	-0.327507	6.47845	-1.75705	0.113042	0.522639	-4.70532
10390	ENSG00000134255	CEPT1	choline/ethanolamine phosphotransferase 1		I	22	0.308219	6.47819	1.36702	0.205035	0.60816	-5.20286
9784	ENSG00000115234	SNX17	sorting nexin 17		NI	66	0.143561	6.47752	0.911897	0.385774	0.733477	-5.6757
54675	ENSG00000088766	CRLS1	cardiolipin synthase 1		I	32	-0.0837787	6.47667	-1.36164	0.206665	0.609324	-5.20921
10299	ENSG00000145495	2016-03-06	membrane-associated ring finger (C3HC4) 6, E3 ubiquitin protein ligase		NI	31	-0.12419	6.47479	-0.691133	0.507045	0.80041	-5.84927
637	ENSG00000015475	BID	BH3 interacting domain death agonist		I	41	0.597399	6.47341	1.51364	0.164669	0.575319	-5.02393
55623	ENSG00000066654	THUMPD1	THUMP domain containing 1		NI	22	-0.415595	6.4711	-1.74033	0.116049	0.525993	-4.72795
1565	NA	CYP2D6	cytochrome P450, family 2, subfamily D, polypeptide 6		I	6	0.982944	6.47104	1.53305	0.159886	0.571062	-4.99945
88745	ENSG00000124541	RRP36	ribosomal RNA processing 36 homolog (S. cerevisiae)		I	9	0.370884	6.46831	1.81494	0.103179	0.510981	-4.62623
112487	ENSG00000129480	DTD2	D-tyrosyl-tRNA deacylase 2 (putative)		I	11	0.0395017	6.46753	0.094471	0.92682	0.976529	-6.09006
5480	ENSG00000168938	PPIC	peptidylprolyl isomerase C (cyclophilin C)	Secreted	I	31	0.597117	6.46671	1.61756	0.14047	0.552522	-4.89089
51614	ENSG00000125991	ERGIC3	ERGIC and golgi 3		NI	28	-0.5241	6.46661	-1.59593	0.145227	0.55781	-4.91897
54988	ENSG00000183549	ACSM5	acyl-CoA synthetase medium-chain family member 5	Secreted	I	12	0.406188	6.46653	3.1731	0.0114175	0.273324	-2.61765
1314	ENSG00000122218	COPA	coatomer protein complex, subunit alpha	Secreted	I	22	0.227752	6.46635	1.29788	0.226844	0.624744	-5.28325
54534	ENSG00000136897	MRPL50	mitochondrial ribosomal protein L50		NI	8	0.668127	6.46501	1.78901	0.107493	0.515311	-4.66179
84061	NA	MAGT1	magnesium transporter 1		I	31	0.59268	6.46237	3.10195	0.0127979	0.278842	-2.72402
84246	ENSG00000133398	MED10	mediator complex subunit 10	Secreted	I	9	-0.645122	6.4617	-2.17694	0.0576854	0.432419	-4.11061
6102	NA	RP2	retinitis pigmentosa 2 (X-linked recessive)	kinase	I	11	0.264143	6.46069	0.554852	0.592617	0.84276	-5.93501
7705	ENSG00000167635	ZNF146	zinc finger protein 146		NI	33	-0.123779	6.45948	-0.6762	0.516039	0.806079	-5.85949
331	NA	XIAP	X-linked inhibitor of apoptosis		NI	31	0.129779	6.45681	0.580416	0.575982	0.834901	-5.92024
51645	ENSG00000137168	PPIL1	peptidylprolyl isomerase (cyclophilin)-like 1		NI	29	0.0125108	6.45598	0.0469666	0.963573	0.98831	-6.09361
55605	ENSG00000139116	KIF21A	kinesin family member 21A		NI	41	0.0851468	6.45593	0.395457	0.701785	0.890646	-6.01291
8971	ENSG00000184897	H1FX	H1 histone family, member X		NI	14	-0.701705	6.45533	-1.46278	0.177807	0.587974	-5.08722
53371	ENSG00000138750	NUP54	nucleoporin 54kDa		NI	42	-0.0525811	6.45425	-0.421768	0.683164	0.881867	-6.00177
9158	ENSG00000172500	FIBP	fibroblast growth factor (acidic) intracellular binding protein		NI	19	0.346523	6.45385	0.968821	0.358135	0.716884	-5.62449
6259	ENSG00000163785	RYK	receptor-like tyrosine kinase	kinase	I	6	-0.255728	6.45298	-0.672317	0.518394	0.807403	-5.86212
6745	ENSG00000124783	SSR1	signal sequence receptor, alpha		NI	73	0.769285	6.45282	2.78459	0.0213919	0.32427	-3.20167
3475	ENSG00000006652	IFRD1	interferon-related developmental regulator 1		I	9	-1.58789	6.4522	-2.9113	0.0174107	0.311969	-3.01051
23207	ENSG00000116786	PLEKHM2	pleckstrin homology domain containing, family M (with RUN domain) member 2		I	22	-0.183588	6.45115	-0.765076	0.463961	0.776239	-5.79574
471	ENSG00000138363	ATIC	5-aminoimidazole-4-carboxamide ribonucleotide formyltransferase/IMP cyclohydrolase		NI	9	0.460644	6.45031	1.98383	0.0788171	0.472125	-4.38967
51116	ENSG00000122140	MRPS2	mitochondrial ribosomal protein S2		NI	11	0.179633	6.44936	0.489973	0.635963	0.861926	-5.9697
51575	ENSG00000089048	ESF1	ESF1, nucleolar pre-rRNA processing protein, homolog (S. cerevisiae)		NI	25	-0.353418	6.44584	-1.50037	0.168011	0.577466	-5.04056
401466	ENSG00000176731	C8orf59	chromosome 8 open reading frame 59		NI	25	-0.318606	6.44536	-1.03474	0.327992	0.698967	-5.56212
23212	ENSG00000179041	RRS1	RRS1 ribosome biogenesis regulator homolog (S. cerevisiae)		I	11	-0.240914	6.44441	-1.06866	0.313252	0.689332	-5.52879
6636	ENSG00000139343	SNRPF	small nuclear ribonucleoprotein polypeptide F		I	22	0.0783906	6.44439	0.24537	0.811714	0.933992	-6.06308
4000	ENSG00000160789	LMNA	lamin A/C		NI	61	0.752283	6.44376	3.99489	0.00318289	0.182676	-1.42878
130589	ENSG00000143891	GALM	galactose mutarotase (aldose 1-epimerase)		NI	22	-0.0965304	6.44364	-0.294531	0.775083	0.920478	-6.04918
51019	ENSG00000120860	CCDC53	coiled-coil domain containing 53		I	5	-0.184499	6.4435	-1.12066	0.291659	0.674382	-5.47612
286410	ENSG00000101974	ATP11C	ATPase, class VI, type 11C	transporter	I	8	1.00264	6.44311	1.97097	0.0804611	0.474397	-4.40796
4927	ENSG00000108559	NUP88	nucleoporin 88kDa	transporter	NI	26	-0.180282	6.44251	-0.907607	0.387917	0.734165	-5.67945
83605	ENSG00000136280	CCM2	cerebral cavernous malformation 2		NI	17	0.281466	6.4423	1.89497	0.0908642	0.492382	-4.51516
133619	ENSG00000164244	PRRC1	proline-rich coiled-coil 1		I	21	0.147123	6.44181	0.876599	0.403665	0.743174	-5.70617
59338	ENSG00000107679	PLEKHA1	pleckstrin homology domain containing, family A (phosphoinositide binding specific) member 1		I	31	0.447308	6.44024	1.85818	0.0963437	0.501832	-4.56646
10488	ENSG00000107175	CREB3	cAMP responsive element binding protein 3	Secreted	I	9	-1.29039	6.4398	-2.50652	0.0336868	0.365891	-3.62084
25934	ENSG00000136783	NIPSNAP3A	nipsnap homolog 3A (C. elegans)		I	8	0.199499	6.4397	0.354886	0.73091	0.902736	-6.02873
81537	ENSG00000126821	SGPP1	sphingosine-1-phosphate phosphatase 1		I	22	0.0373567	6.43938	0.258441	0.801923	0.930349	-6.05962
6319	ENSG00000099194	SCD	stearoyl-CoA desaturase (delta-9-desaturase)		I	17	2.24034	6.43896	5.24228	0.00054654	0.129879	0.175634
10541	ENSG00000136938	ANP32B	acidic (leucine-rich) nuclear phosphoprotein 32 family, member B		NI	17	-0.0970359	6.43874	-0.483775	0.640186	0.863568	-5.97281
56681	ENSG00000079332	SAR1A	secretion associated, Ras related GTPase 1A	GTPase	NI	28	-0.192293	6.4383	-1.25781	0.240348	0.63597	-5.32857
2159	ENSG00000126218	F10	coagulation factor X	peptidase	I	11	0.800085	6.43742	1.86134	0.0958611	0.500842	-4.56207
26232	ENSG00000116661	FBXO2	F-box protein 2	Secreted	I	30	0.908942	6.43706	3.01462	0.0147307	0.293632	-2.85502
4522	ENSG00000100714	MTHFD1	methylenetetrahydrofolate dehydrogenase (NADP+ dependent) 1, methenyltetrahydrofolate cyclohydrolase, formyltetrahydrofolate synthetase		I	7	1.01688	6.43532	2.29353	0.0477116	0.40533	-3.93885
833	ENSG00000110619	CARS	cysteinyl-tRNA synthetase		NI	30	-0.319731	6.43509	-1.84454	0.0984527	0.505713	-4.58538
91272	ENSG00000145919	BOD1	biorientation of chromosomes in cell division 1		NI	8	-0.509508	6.4345	-1.39722	0.196084	0.601388	-5.16691
650	ENSG00000125845	BMP2	bone morphogenetic protein 2	Secreted	I	22	2.02825	6.43113	3.83198	0.0040726	0.200448	-1.65737
8780	ENSG00000101782	RIOK3	RIO kinase 3	kinase	I	43	-0.0431088	6.43086	-0.244174	0.812613	0.934447	-6.06338
4705	ENSG00000130414	NDUFA10	NADH dehydrogenase (ubiquinone) 1 alpha subcomplex, 10, 42kDa		NI	29	-0.516663	6.43043	-2.78436	0.0213997	0.32427	-3.20201
11198	ENSG00000092201	SUPT16H	suppressor of Ty 16 homolog (S. cerevisiae)	peptidase	NI	5	-0.0222109	6.42985	-0.119973	0.90716	0.970435	-6.08717
8260	NA	NAA10	N(alpha)-acetyltransferase 10, NatA catalytic subunit		NI	11	0.0779966	6.4289	0.243452	0.813155	0.934524	-6.06357
285855	ENSG00000146223	RPL7L1	ribosomal protein L7-like 1		NI	8	-0.0109131	6.42674	-0.0426194	0.966942	0.989763	-6.09381
7846	ENSG00000167552	TUBA1A	tubulin, alpha 1a	GTPase	I	9	1.19979	6.42544	2.51362	0.033298	0.365891	-3.61018
79071	ENSG00000170522	ELOVL6	ELOVL fatty acid elongase 6		I	25	2.29751	6.42276	5.14112	0.000625229	0.129879	0.0555768
23220	ENSG00000110042	DTX4	deltex 4, E3 ubiquitin ligase		I	8	1.09978	6.42255	2.54322	0.0317244	0.364927	-3.56568
7257	ENSG00000116918	TSNAX	translin-associated factor X	transporter	I	22	0.534053	6.42246	2.36239	0.042638	0.392855	-3.83653
26156	ENSG00000171490	RSL1D1	ribosomal L1 domain containing 1		NI	18	0.535466	6.42093	3.03396	0.0142781	0.291267	-2.82597
81555	ENSG00000145817	YIPF5	Yip1 domain family, member 5		I	33	-0.386448	6.41953	-1.49698	0.168875	0.578028	-5.0448
7465	ENSG00000166483	WEE1	WEE1 G2 checkpoint kinase	kinase	I	9	0.752849	6.4177	2.57629	0.0300545	0.360605	-3.51591
6814	ENSG00000116266	STXBP3	syntaxin binding protein 3		NI	11	0.219568	6.4167	0.816175	0.435626	0.761184	-5.75599
16	ENSG00000090861	AARS	alanyl-tRNA synthetase		NI	21	-0.305	6.41549	-1.43877	0.184319	0.591902	-5.11665
8533	ENSG00000141030	COPS3	COP9 signalosome subunit 3		I	11	-0.260017	6.41485	-0.813436	0.437114	0.762011	-5.75818
22878	ENSG00000153339	TRAPPC8	trafficking protein particle complex 8		NI	43	-0.137291	6.41415	-0.755322	0.469504	0.779693	-5.80308
54432	ENSG00000058799	YIPF1	Yip1 domain family, member 1		I	21	-0.148083	6.41304	-0.682154	0.512441	0.804638	-5.85544
90411	ENSG00000180398	MCFD2	multiple coagulation factor deficiency 2	Secreted	NI	35	-0.563096	6.41259	-1.95607	0.0824069	0.478941	-4.42909
115426	ENSG00000147854	UHRF2	ubiquitin-like with PHD and ring finger domains 2, E3 ubiquitin protein ligase		NI	8	-0.568646	6.41209	-2.45387	0.0367163	0.374673	-3.69984
5425	ENSG00000106628	POLD2	polymerase (DNA directed), delta 2, accessory subunit		I	17	0.764104	6.41078	1.32088	0.219379	0.61965	-5.2568
23530	ENSG00000112992	NNT	nicotinamide nucleotide transhydrogenase	transporter	I	54	1.14786	6.40981	3.47539	0.00707047	0.237101	-2.17079
1407	ENSG00000008405	CRY1	cryptochrome circadian clock 1	G-protein coupled receptor	I	11	0.351826	6.40939	0.856438	0.414142	0.748638	-5.72312
8624	ENSG00000183527	PSMG1	proteasome (prosome, macropain) assembly chaperone 1		I	10	0.11377	6.40893	0.4406	0.669973	0.875601	-5.99337
29098	ENSG00000108961	RANGRF	RAN guanine nucleotide release factor		NI	11	-0.00691784	6.40745	-0.0228886	0.982242	0.994292	-6.09449
8470	ENSG00000154556	SORBS2	sorbin and SH3 domain containing 2		I	69	1.21452	6.40544	3.25601	0.0100019	0.262089	-2.49422
10735	ENSG00000101972	STAG2	stromal antigen 2		NI	39	0.138017	6.40489	0.81733	0.434999	0.761089	-5.75506
286343	ENSG00000153714	LURAP1L	leucine rich adaptor protein 1-like		I	22	0.457178	6.40284	1.08065	0.308167	0.686369	-5.51681
22	ENSG00000131269	ABCB7	ATP-binding cassette, sub-family B (MDR/TAP), member 7	transporter	I	9	-0.272441	6.40269	-0.608447	0.558045	0.826353	-5.90334
283537	ENSG00000139508	SLC46A3	solute carrier family 46, member 3		I	11	0.931555	6.4007	5.76733	0.000278237	0.125804	0.770389
84933	ENSG00000189376	C8orf76	chromosome 8 open reading frame 76		I	11	-0.202593	6.40037	-0.511883	0.621148	0.856773	-5.95844
6723	ENSG00000116649	SRM	spermidine synthase		NI	15	0.158704	6.39989	0.324353	0.753138	0.911048	-6.03953
256364	ENSG00000149499	EML3	echinoderm microtubule associated protein like 3		NI	11	0.791139	6.39836	5.22599	0.000558452	0.129879	0.156422
60487	ENSG00000066651	TRMT11	tRNA methyltransferase 11 homolog (S. cerevisiae)		I	6	0.516424	6.3968	2.75782	0.0223454	0.329962	-3.24208
9592	ENSG00000160888	IER2	immediate early response 2		I	8	-0.17997	6.39666	-0.827135	0.429704	0.758418	-5.74718
5819	ENSG00000130202	PVRL2	poliovirus receptor-related 2 (herpesvirus entry mediator B)		I	13	0.996725	6.39578	2.87953	0.0183318	0.313615	-3.05841
79962	ENSG00000178401	DNAJC22	DnaJ (Hsp40) homolog, subfamily C, member 22		I	11	1.23514	6.39435	2.77482	0.0217351	0.326122	-3.21642
837	ENSG00000196954	CASP4	caspase 4, apoptosis-related cysteine peptidase	peptidase	NI	44	0.228101	6.39361	0.897389	0.393057	0.737641	-5.68834
8870	NA	IER3	immediate early response 3	Secreted	I	11	-0.606514	6.39243	-1.05271	0.320119	0.693981	-5.54457
6251	ENSG00000148484	RSU1	Ras suppressor protein 1	Secreted	I	29	-0.253687	6.39151	-1.05692	0.318296	0.692572	-5.54042
359948	ENSG00000168264	IRF2BP2	interferon regulatory factor 2 binding protein 2		I	55	0.324322	6.3913	1.39192	0.197631	0.602301	-5.17325
8565	ENSG00000134684	YARS	tyrosyl-tRNA synthetase		NI	11	-0.559612	6.38899	-2.11696	0.063581	0.442442	-4.1981
81572	ENSG00000088356	PDRG1	p53 and DNA-damage regulated 1		I	11	-0.251943	6.38879	-1.21019	0.25726	0.649293	-5.38117
3429	ENSG00000165949	IFI27	interferon, alpha-inducible protein 27		NI	14	0.0635215	6.3886	0.246398	0.810944	0.933918	-6.06281
55661	ENSG00000124228	DDX27	DEAD (Asp-Glu-Ala-Asp) box polypeptide 27		NI	9	-0.790396	6.38733	-5.12821	0.000636121	0.129879	0.0401254
353134	ENSG00000172155	LCE1D	late cornified envelope 1D		NI	6	-0.418571	6.38685	-1.2344	0.248544	0.640837	-5.3546
9604	ENSG00000013561	RNF14	ring finger protein 14		I	14	0.267405	6.38656	0.861371	0.411561	0.747406	-5.71901
50999	ENSG00000117500	TMED5	transmembrane emp24 protein transport domain containing 5		I	55	0.492493	6.38593	2.12627	0.0626292	0.440281	-4.18457
7913	ENSG00000124795	DEK	DEK proto-oncogene		NI	69	0.138221	6.38593	0.619981	0.550758	0.822221	-5.89617
79647	ENSG00000174574	AKIRIN1	akirin 1		NI	65	0.374355	6.38569	2.5588	0.0309266	0.362859	-3.54224
8508	ENSG00000184117	NIPSNAP1	nipsnap homolog 1 (C. elegans)		I	19	0.383644	6.38541	1.47609	0.174281	0.582866	-5.07077
90488	NA	TMEM263	transmembrane protein 263		NI	22	-0.0936468	6.38503	-0.428545	0.678403	0.879519	-5.99879
112752	ENSG00000119650	IFT43	intraflagellar transport 43		NI	10	-0.718029	6.38421	-2.16939	0.0583973	0.43242	-4.12166
55759	ENSG00000138442	WDR12	WD repeat domain 12		I	13	0.606137	6.38212	2.35408	0.0432208	0.394066	-3.8489
2936	ENSG00000104687	GSR	glutathione reductase		NI	17	0.300962	6.38056	0.964924	0.35998	0.718373	-5.62808
23291	ENSG00000072803	FBXW11	F-box and WD repeat domain containing 11		I	29	0.527142	6.38036	2.2691	0.0496501	0.41001	-3.975
125476	ENSG00000153391	INO80C	INO80 complex subunit C		I	9	0.78542	6.37639	2.18375	0.0570499	0.430615	-4.10063
9114	ENSG00000159720	ATP6V0D1	ATPase, H+ transporting, lysosomal 38kDa, V0 subunit d1	transporter	I	60	-0.206956	6.37525	-1.8275	0.101149	0.508569	-4.60893
23	NA	ABCF1	ATP-binding cassette, sub-family F (GCN20), member 1	transporter	I	22	-0.276906	6.37381	-3.68081	0.00513554	0.217855	-1.87296
1611	ENSG00000112977	DAP	death-associated protein		NI	22	-0.0846149	6.37315	-0.306559	0.766205	0.916027	-6.0454
56898	ENSG00000164039	BDH2	3-hydroxybutyrate dehydrogenase, type 2		I	13	0.62751	6.37173	2.53743	0.0320263	0.364927	-3.57439
2634	ENSG00000162645	GBP2	guanylate binding protein 2, interferon-inducible	GTPase	I	19	0.312338	6.37144	0.678773	0.514483	0.805395	-5.85775
5342	NA	PLGLB2	plasminogen-like B2		I	3	1.70179	6.37046	2.97276	0.0157615	0.299986	-2.91797
10641	ENSG00000114388	NPRL2	nitrogen permease regulator-like 2 (S. cerevisiae)		NI	32	-0.789147	6.37013	-1.84987	0.0976229	0.504807	-4.57799
7342	ENSG00000153560	UBP1	upstream binding protein 1 (LBP-1a)		NI	20	0.244855	6.36975	1.41914	0.189799	0.595985	-5.14051
119559	ENSG00000183605	SFXN4	sideroflexin 4	transporter	NI	11	-0.246551	6.36963	-0.982589	0.351675	0.713258	-5.61173
14	ENSG00000127837	AAMP	angio-associated, migratory cell protein		NI	19	0.154952	6.36693	0.570955	0.582109	0.838081	-5.92578
201161	ENSG00000166582	CENPV	centromere protein V		I	8	-0.0839715	6.36552	-0.306681	0.766115	0.916027	-6.04536
3665	ENSG00000185507	IRF7	interferon regulatory factor 7		NI	9	-0.333667	6.36391	-1.54529	0.156933	0.569069	-4.98392
51574	ENSG00000174720	LARP7	La ribonucleoprotein domain family, member 7		NI	43	-0.301954	6.36384	-2.03135	0.073015	0.459766	-4.32174
51181	ENSG00000169738	DCXR	dicarbonyl/L-xylulose reductase		I	4	1.29362	6.36337	3.23423	0.0103552	0.262137	-2.52659
55178	ENSG00000171861	RNMTL1	RNA methyltransferase like 1		NI	11	-0.00461785	6.36233	-0.0273275	0.978799	0.99296	-6.09438
144348	ENSG00000179195	ZNF664	zinc finger protein 664		NI	55	-0.00382217	6.36198	-0.0218347	0.98306	0.994447	-6.09452
9698	ENSG00000134644	PUM1	pumilio RNA-binding family member 1		I	21	0.229613	6.36194	1.25729	0.240529	0.63597	-5.32915
10950	ENSG00000154640	BTG3	BTG family, member 3		I	11	-0.760341	6.36177	-2.5002	0.0340373	0.365891	-3.63035
91408	ENSG00000134717	BTF3L4	basic transcription factor 3-like 4		NI	3	-0.880588	6.36174	-1.6604	0.131462	0.541916	-4.8347
26065	NA	LSM14A	LSM14A, SCD6 homolog A (S. cerevisiae)		NI	52	0.505959	6.361	2.90655	0.0175453	0.31251	-3.01767
4501	ENSG00000187193	MT1X	metallothionein 1X		I	19	-3.83262	6.36032	-5.11626	0.000646388	0.129879	0.0257962
10159	ENSG00000182220	ATP6AP2	ATPase, H+ transporting, lysosomal accessory protein 2		I	31	-0.25734	6.35981	-0.989426	0.348499	0.710421	-5.60534
23429	ENSG00000163602	RYBP	RING1 and YY1 binding protein		I	41	-0.293472	6.35901	-1.21659	0.25493	0.647263	-5.37418
6171	ENSG00000229117	RPL41	ribosomal protein L41		I	11	-0.120177	6.35863	-0.41008	0.691409	0.886126	-6.0068
9166	ENSG00000147654	EBAG9	estrogen receptor binding site associated, antigen, 9	Secreted	NI	31	-0.153666	6.35846	-0.940031	0.371927	0.725614	-5.6507
55353	ENSG00000104341	LAPTM4B	lysosomal protein transmembrane 4 beta		I	22	1.03924	6.35834	2.68451	0.0251839	0.345022	-3.35275
55270	ENSG00000136159	NUDT15	nudix (nucleoside diphosphate linked moiety X)-type motif 15		NI	10	-0.110386	6.35729	-0.271614	0.792092	0.925897	-6.05597
7264	ENSG00000104522	TSTA3	tissue specific transplantation antigen P35B		NI	34	0.215228	6.35685	0.619645	0.550969	0.822221	-5.89638
389432	ENSG00000203727	SAMD5	sterile alpha motif domain containing 5		I	11	1.16177	6.35663	4.83676	0.000945482	0.136932	-0.316459
7297	ENSG00000105397	TYK2	tyrosine kinase 2	kinase	NI	11	0.072576	6.35627	0.471112	0.648855	0.867396	-5.97903
54583	ENSG00000135766	EGLN1	egl-9 family hypoxia-inducible factor 1		I	29	1.30406	6.35581	3.54645	0.00632644	0.228105	-2.06716
119032	NA	C10orf32	chromosome 10 open reading frame 32		I	38	0.962088	6.35537	2.91295	0.0173642	0.311969	-3.00802
5194	ENSG00000162928	PEX13	peroxisomal biogenesis factor 13		NI	21	0.115119	6.35491	0.980973	0.352429	0.713556	-5.61324
8405	ENSG00000121067	SPOP	speckle-type POZ protein		NI	44	0.0103489	6.35252	0.03492	0.972912	0.991025	-6.09413
9540	ENSG00000115129	TP53I3	tumor protein p53 inducible protein 3		I	11	-0.362317	6.34931	-1.0626	0.315848	0.691122	-5.53481
201595	ENSG00000163527	STT3B	STT3B, subunit of the oligosaccharyltransferase complex (catalytic)		NI	63	0.0451306	6.34896	0.243557	0.813076	0.934524	-6.06354
5111	ENSG00000132646	PCNA	proliferating cell nuclear antigen		I	10	-0.166948	6.34738	-0.457805	0.658026	0.870387	-5.98539
10864	ENSG00000137204	SLC22A7	solute carrier family 22 (organic anion transporter), member 7	transporter	I	34	1.83567	6.34446	3.46213	0.00721918	0.240204	-2.19019
2937	ENSG00000100983	GSS	glutathione synthetase		NI	20	0.351587	6.34427	1.27751	0.233627	0.629686	-5.30641
7965	ENSG00000106305	AIMP2	aminoacyl tRNA synthetase complex-interacting multifunctional protein 2		I	21	-0.138946	6.34318	-0.948116	0.368015	0.722621	-5.64341
7879	ENSG00000075785	RAB7A	RAB7A, member RAS oncogene family	GTPase	NI	33	0.285875	6.34265	2.25895	0.0504782	0.413102	-3.98999
9360	ENSG00000138398	PPIG	peptidylprolyl isomerase G (cyclophilin G)		NI	43	-0.283982	6.34028	-2.32575	0.0452673	0.399354	-3.89104
114926	ENSG00000176209	SMIM19	small integral membrane protein 19		I	10	0.349655	6.3382	1.02946	0.330335	0.699855	-5.56724
285148	ENSG00000134330	IAH1	isoamyl acetate-hydrolyzing esterase 1 homolog (S. cerevisiae)		NI	15	0.380791	6.33779	0.987918	0.349198	0.711132	-5.60676
8659	ENSG00000159423	ALDH4A1	aldehyde dehydrogenase 4 family, member A1		I	20	0.847608	6.33445	2.06627	0.0690139	0.45144	-4.27149
29082	ENSG00000254505	CHMP4A	charged multivesicular body protein 4A		NI	18	-0.225279	6.3314	-1.0018	0.342808	0.70719	-5.5937
415	ENSG00000157399	ARSE	arylsulfatase E (chondrodysplasia punctata 1)		I	37	0.973865	6.3305	3.56384	0.00615715	0.228105	-2.04189
23193	ENSG00000089597	GANAB	glucosidase, alpha; neutral AB	Secreted	I	44	0.579742	6.33032	2.64774	0.0267423	0.351169	-3.40822
84273	ENSG00000084092	NOA1	nitric oxide associated 1	Secreted	I	9	-0.126644	6.32979	-0.824005	0.431389	0.75917	-5.7497
25759	ENSG00000129946	SHC2	SHC (Src homology 2 domain containing) transforming protein 2		I	11	1.04836	6.32848	1.95842	0.0820969	0.478373	-4.42576
79086	ENSG00000214046	SMIM7	small integral membrane protein 7		I	11	0.600017	6.32771	1.42368	0.188521	0.595165	-5.13502
55970	ENSG00000172380	GNG12	guanine nucleotide binding protein (G protein), gamma 12	Secreted	NI	30	0.495756	6.32706	1.55537	0.154538	0.566811	-4.97108
6119	ENSG00000106399	RPA3	replication protein A3, 14kDa		NI	10	-0.471708	6.32607	-1.80597	0.104654	0.512277	-4.63856
23589	ENSG00000153048	CARHSP1	calcium regulated heat stable protein 1, 24kDa		I	22	0.110954	6.32411	0.309862	0.763774	0.915028	-6.04433
29090	ENSG00000075336	TIMM21	translocase of inner mitochondrial membrane 21 homolog (yeast)		NI	22	0.113986	6.32049	0.457691	0.658105	0.87043	-5.98545
56655	ENSG00000115350	POLE4	polymerase (DNA-directed), epsilon 4, accessory subunit		NI	10	0.0338107	6.31894	0.114696	0.911223	0.971657	-6.08783
11164	ENSG00000165609	NUDT5	nudix (nucleoside diphosphate linked moiety X)-type motif 5		NI	14	-0.00603128	6.31806	-0.024881	0.980697	0.993729	-6.09444
11017	NA	SNRNP27	small nuclear ribonucleoprotein 27kDa (U4/U6.U5)		I	15	-0.229359	6.3167	-0.580068	0.576207	0.834901	-5.92045
154467	ENSG00000198937	CCDC167	coiled-coil domain containing 167		NI	9	-0.129965	6.31653	-0.323128	0.754035	0.911097	-6.03995
26268	ENSG00000112146	FBXO9	F-box protein 9		I	31	0.170831	6.31618	0.655732	0.528524	0.813178	-5.87318
6594	ENSG00000102038	SMARCA1	SWI/SNF related, matrix associated, actin dependent regulator of chromatin, subfamily a, member 1		I	55	0.885988	6.31436	2.97784	0.0156323	0.29864	-2.91031
2729	ENSG00000001084	GCLC	glutamate-cysteine ligase, catalytic subunit		I	32	-0.0326885	6.31149	-0.154236	0.880852	0.960951	-6.08222
92292	ENSG00000166840	GLYATL1	glycine-N-acyltransferase-like 1		I	26	1.61771	6.31037	2.57434	0.0301508	0.360605	-3.51885
5074	ENSG00000177425	PAWR	PRKC, apoptosis, WT1, regulator		NI	10	-0.0360045	6.30873	-0.101393	0.921478	0.974965	-6.08934
63933	NA	MCUR1	mitochondrial calcium uniporter regulator 1	Secreted	I	8	0.188586	6.30859	0.769276	0.461587	0.775351	-5.79256
381	ENSG00000004059	ARF5	ADP-ribosylation factor 5	GTPase	I	36	0.955916	6.30852	4.4071	0.0017344	0.162385	-0.869167
5573	ENSG00000108946	PRKAR1A	protein kinase, cAMP-dependent, regulatory, type I, alpha	kinase	NI	32	0.226782	6.30833	1.38395	0.199974	0.604283	-5.18276
84619	ENSG00000197114	ZGPAT	zinc finger, CCCH-type with G patch domain		I	10	-0.0821859	6.30377	-0.263465	0.79817	0.928396	-6.05825
51373	NA	MRPS17	mitochondrial ribosomal protein S17		NI	10	-0.20954	6.30171	-0.722089	0.488712	0.790361	-5.82744
64240	ENSG00000138075	ABCG5	ATP-binding cassette, sub-family G (WHITE), member 5		I	11	0.417822	6.30114	2.05038	0.0708083	0.456044	-4.2944
84311	NA	MRPL45	mitochondrial ribosomal protein L45	transporter	I	25	-0.286087	6.29905	-1.47511	0.17454	0.583384	-5.072
7328	ENSG00000186591	UBE2H	ubiquitin-conjugating enzyme E2H		NI	36	-0.00756226	6.29743	-0.0281011	0.978199	0.992648	-6.09435
5053	ENSG00000171759	PAH	phenylalanine hydroxylase		I	19	0.649861	6.29548	1.23525	0.248241	0.640837	-5.35366
3606	ENSG00000150782	IL18	interleukin 18	Secreted	I	10	1.60098	6.29376	2.09153	0.0662535	0.447545	-4.23499
309	ENSG00000197043	ANXA6	annexin A6		NI	8	0.0485142	6.29246	0.0759337	0.941145	0.980662	-6.09173
3385	ENSG00000076662	ICAM3	intercellular adhesion molecule 3		I	14	-0.189958	6.29182	-0.482243	0.641231	0.863708	-5.97357
10424	ENSG00000164040	PGRMC2	progesterone receptor membrane component 2	nuclear receptor	I	20	0.295875	6.28922	0.789139	0.450469	0.770625	-5.7773
134147	ENSG00000164237	CMBL	carboxymethylenebutenolidase homolog (Pseudomonas)		I	22	0.34401	6.28513	1.8931	0.0911347	0.492984	-4.51777
81847	ENSG00000118518	RNF146	ring finger protein 146		I	11	0.0210888	6.28454	0.118617	0.908204	0.97075	-6.08734
23204	ENSG00000170540	ARL6IP1	ADP-ribosylation factor-like 6 interacting protein 1		I	25	0.164896	6.28419	0.336088	0.744565	0.908135	-6.03549
6051	ENSG00000176393	RNPEP	arginyl aminopeptidase (aminopeptidase B)	peptidase	I	11	0.906242	6.2841	4.33308	0.00193071	0.166185	-0.967588
11112	ENSG00000106049	HIBADH	3-hydroxyisobutyrate dehydrogenase		I	21	0.592533	6.2837	1.68028	0.127462	0.537748	-4.80837
55647	ENSG00000139832	RAB20	RAB20, member RAS oncogene family		I	11	0.157089	6.28283	0.412763	0.689512	0.885354	-6.00566
56975	ENSG00000177706	FAM20C	family with sequence similarity 20, member C	Secreted	I	22	0.583445	6.28039	2.37691	0.0416388	0.389531	-3.81489
9997	ENSG00000130489	SCO2	SCO2 cytochrome c oxidase assembly protein		I	11	0.538829	6.27972	1.41295	0.191557	0.597523	-5.14799
54898	ENSG00000197977	ELOVL2	ELOVL fatty acid elongase 2		I	11	1.71593	6.27949	2.88296	0.0182299	0.313569	-3.05323
8443	ENSG00000116906	GNPAT	glyceronephosphate O-acyltransferase		NI	32	0.238422	6.27927	1.06293	0.315705	0.691122	-5.53448
831	ENSG00000153113	CAST	calpastatin		NI	87	0.216866	6.27885	1.55807	0.153901	0.566273	-4.96763
9467	ENSG00000131370	SH3BP5	SH3-domain binding protein 5 (BTK-associated)		NI	22	-0.10324	6.27885	-1.09313	0.302941	0.68204	-5.50424
3156	ENSG00000113161	HMGCR	3-hydroxy-3-methylglutaryl-CoA reductase		I	32	1.02111	6.27837	2.71885	0.0238111	0.339025	-3.30091
8520	ENSG00000128708	HAT1	histone acetyltransferase 1		I	18	-0.0950219	6.27796	-0.442617	0.668567	0.875112	-5.99245
414919	ENSG00000213563	C8orf82	chromosome 8 open reading frame 82		I	11	0.889016	6.27705	2.23546	0.0524477	0.418183	-4.02465
60685	ENSG00000156639	ZFAND3	zinc finger, AN1-type domain 3		NI	22	0.179441	6.27705	0.981799	0.352043	0.7134	-5.61247
5716	ENSG00000101843	PSMD10	proteasome (prosome, macropain) 26S subunit, non-ATPase, 10		I	15	0.368814	6.27669	0.94886	0.367657	0.722493	-5.64273
63931	ENSG00000120333	MRPS14	mitochondrial ribosomal protein S14		NI	33	-0.250414	6.27658	-0.971775	0.356742	0.716258	-5.62177
5887	ENSG00000119318	RAD23B	RAD23 homolog B (S. cerevisiae)		I	40	0.345887	6.27545	1.45495	0.179908	0.589049	-5.09685
1116	ENSG00000133048	CHI3L1	chitinase 3-like 1 (cartilage glycoprotein-39)	Secreted	I	11	3.91133	6.27501	6.41321	0.000127562	0.0941132	1.4389
57037	ENSG00000106524	ANKMY2	ankyrin repeat and MYND domain containing 2		I	11	-0.421874	6.27438	-1.81745	0.10277	0.510439	-4.62278
8669	ENSG00000104131	EIF3J	eukaryotic translation initiation factor 3, subunit J		NI	16	0.233905	6.27306	0.904905	0.389272	0.735084	-5.68181
23326	ENSG00000124422	USP22	ubiquitin specific peptidase 22	peptidase	I	25	0.292337	6.27066	1.2771	0.233765	0.629867	-5.30687
55207	ENSG00000134108	ARL8B	ADP-ribosylation factor-like 8B	GTPase	I	45	0.414839	6.26995	2.0917	0.0662353	0.447545	-4.23475
3146	ENSG00000189403	HMGB1	high mobility group box 1		I	17	0.715318	6.26962	2.17845	0.0575436	0.432367	-4.10839
114049	NA	WBSCR22	Williams Beuren syndrome chromosome region 22		NI	36	-0.155793	6.26958	-0.608296	0.558141	0.826353	-5.90343
10783	ENSG00000119408	NEK6	NIMA-related kinase 6	kinase	NI	40	0.765586	6.26861	3.52945	0.00649667	0.230719	-2.0919
51566	NA	ARMCX3	armadillo repeat containing, X-linked 3		NI	32	-0.0567072	6.26475	-0.29684	0.773376	0.919593	-6.04846
9780	ENSG00000103335	PIEZO1	piezo-type mechanosensitive ion channel component 1		I	11	1.15599	6.26286	2.18289	0.0571298	0.430868	-4.10189
29086	ENSG00000105393	BABAM1	BRISC and BRCA1 A complex member 1		I	21	-0.0491188	6.2625	-0.20132	0.844959	0.947028	-6.07341
124995	ENSG00000159111	MRPL10	mitochondrial ribosomal protein L10		NI	10	-0.378632	6.26226	-2.23745	0.0522779	0.417642	-4.02172
199857	ENSG00000172339	ALG14	ALG14, UDP-N-acetylglucosaminyltransferase subunit		I	10	0.43069	6.26167	1.50177	0.167656	0.577466	-5.03881
[truncated: 16,539 more rows]

## Sheet: lowdose_topTableFull
ENTREZID	ENSEMBL	SYMBOL	GENENAME	GENEFAMILY	INICalls	PROBENUM	logFC	AveExpr	t	P.Value	adj.P.Val	B
337	ENSG00000110244	APOA4	apolipoprotein A-IV	Secreted	I	10	4.07545	6.68114	23.8128	5.46861e-08	0.000253443	8.12276
3934	ENSG00000148346	LCN2	lipocalin 2	Secreted	I	8	3.04979	5.55083	13.2963	3.03992e-06	0.00216747	5.23529
114915	ENSG00000224032	EPB41L4A-AS1	EPB41L4A antisense RNA 1		I	11	2.98879	6.54271	7.95559	9.17178e-05	0.0157432	2.03605
6286	ENSG00000163993	S100P	S100 calcium binding protein P		I	11	2.89265	5.8174	7.75064	0.00010838	0.0170267	1.86822
84707	ENSG00000133134	BEX2	brain expressed X-linked 2		I	11	2.60227	5.03821	10.855	1.19439e-05	0.00461283	4.01137
1491	ENSG00000116761	CTH	cystathionine gamma-lyase		I	10	2.54872	5.97124	16.8761	5.94265e-07	0.000847422	6.55011
440	ENSG00000070669	ASNS	asparagine synthetase (glutamine-hydrolyzing)		I	33	2.50819	6.03008	9.38224	3.14125e-05	0.00856359	3.09333
6520	ENSG00000168003	SLC3A2	solute carrier family 3 (amino acid transporter heavy chain), member 2	transporter	I	73	2.40592	7.50466	12.1974	5.45462e-06	0.00331046	4.72442
1649	ENSG00000175197	DDIT3	DNA-damage-inducible transcript 3		I	19	2.26721	4.98398	14.1575	1.98231e-06	0.00167036	5.59634
1797	NA	DXO	decapping exoribonuclease		NI	21	1.80105	5.14985	7.39615	0.000145915	0.0194615	1.56745
6450	ENSG00000185437	SH3BGR	SH3 domain binding glutamate-rich protein		I	11	1.78876	4.86969	9.00028	4.12516e-05	0.0101963	2.82805
4953	ENSG00000115758	ODC1	ornithine decarboxylase 1		I	10	1.75692	7.59262	12.261	5.2665e-06	0.00331046	4.75562
2673	ENSG00000198380	GFPT1	glutamine--fructose-6-phosphate transaminase 1		I	49	1.74033	6.16276	12.9966	3.5492e-06	0.00243686	5.10181
26151	ENSG00000109065	NAT9	N-acetyltransferase 9 (GCN5-related, putative)		I	11	1.65313	5.85083	9.80937	2.34223e-05	0.00674389	3.37601
11015	ENSG00000100196	KDELR3	KDEL (Lys-Asp-Glu-Leu) endoplasmic reticulum protein retention receptor 3		I	22	1.63936	5.82623	7.78678	0.000105209	0.0166698	1.89813
3309	ENSG00000044574	HSPA5	heat shock 70kDa protein 5 (glucose-regulated protein, 78kDa)	Secreted	I	33	1.62541	6.70675	6.31957	0.000387858	0.0342524	0.564999
771	ENSG00000074410	CA12	carbonic anhydrase XII	Secreted	NI	44	1.47032	4.90594	19.5837	2.12622e-07	0.000549637	7.28197
29100	ENSG00000168701	TMEM208	transmembrane protein 208		I	18	1.43517	7.11931	8.60322	5.53503e-05	0.0123624	2.53897
378	ENSG00000168374	ARF4	ADP-ribosylation factor 4	GTPase	I	15	1.39655	9.01329	8.13726	7.93358e-05	0.0147073	2.18124
11260	ENSG00000184575	XPOT	exportin, tRNA		I	4	1.36351	8.06762	8.89164	4.46572e-05	0.0107514	2.75033
84803	ENSG00000138678	AGPAT9	1-acylglycerol-3-phosphate O-acyltransferase 9		I	11	1.33551	5.52965	8.25721	7.21965e-05	0.0138264	2.27531
29105	ENSG00000070761	CFAP20	cilia and flagella associated protein 20		I	20	1.32301	5.79639	7.89261	9.65088e-05	0.0159739	1.98494
6832	ENSG00000156502	SUPV3L1	suppressor of var1, 3-like 1 (S. cerevisiae)		I	10	1.29483	6.5644	5.98572	0.000538698	0.041784	0.224328
79693	ENSG00000196449	YRDC	yrdC N(6)-threonylcarbamoyltransferase domain containing		I	19	1.26732	5.20449	5.95698	0.000554485	0.0424754	0.194301
3376	ENSG00000196305	IARS	isoleucyl-tRNA synthetase		I	36	1.24683	8.04848	11.6636	7.37612e-06	0.00351813	4.45348
9950	ENSG00000066455	GOLGA5	golgin A5	kinase	I	6	1.22304	6.97925	5.71018	0.000713562	0.0482878	-0.068355
335	ENSG00000118137	APOA1	apolipoprotein A-I	Secreted	I	62	1.20523	11.2733	8.72821	5.03962e-05	0.0116781	2.63148
112950	ENSG00000159479	MED8	mediator complex subunit 8		NI	20	1.17951	5.50049	6.00081	0.000530609	0.0413296	0.240051
54107	ENSG00000148229	POLE3	polymerase (DNA directed), epsilon 3, accessory subunit		I	23	1.16627	5.58424	6.66992	0.000278485	0.0280969	0.906775
9245	ENSG00000140297	GCNT3	glucosaminyl (N-acetyl) transferase 3, mucin type		NI	11	1.13599	4.70193	6.97619	0.000210696	0.0248782	1.19299
51029	ENSG00000121644	DESI2	desumoylating isopeptidase 2		NI	22	1.10676	6.06015	6.82124	0.00024234	0.0264562	1.04961
84513	ENSG00000147535	PPAPDC1B	phosphatidic acid phosphatase type 2 domain containing 1B		NI	53	1.10578	4.83455	11.5637	7.81552e-06	0.0036221	4.401
53918	ENSG00000152684	PELO	pelota homolog (Drosophila)	Secreted	I	20	1.08066	7.60024	6.4847	0.000331237	0.0315639	0.728041
10237	ENSG00000121073	SLC35B1	solute carrier family 35, member B1	transporter	I	21	1.03751	6.80104	5.76249	0.000675997	0.047665	-0.0119745
26354	ENSG00000163938	GNL3	guanine nucleotide binding protein-like 3 (nucleolar)		NI	18	1.01248	5.26668	7.16244	0.000178643	0.0223762	1.36156
4925	ENSG00000070081	NUCB2	nucleobindin 2	Secreted	I	31	1.00487	6.22503	8.65634	5.31805e-05	0.0120227	2.57846
11108	ENSG00000110851	PRDM4	PR domain containing 4		I	21	1.00253	5.31363	7.89539	9.62912e-05	0.0159739	1.9872
11080	ENSG00000162616	DNAJB4	DnaJ (Hsp40) homolog, subfamily B, member 4		NI	27	0.994138	5.14473	6.12913	0.000467056	0.038653	0.37251
60370	ENSG00000119986	AVPI1	arginine vasopressin-induced 1		NI	11	0.994111	5.28532	8.09024	8.23489e-05	0.0151147	2.14398
375056	ENSG00000154305	MIA3	melanoma inhibitory activity family, member 3		I	32	0.990473	6.04564	7.51316	0.000132108	0.0190711	1.66824
1182	ENSG00000109572	CLCN3	chloride channel, voltage-sensitive 3	ion channel	NI	30	0.988977	6.02117	7.52807	0.000130457	0.0190711	1.68097
5238	ENSG00000013375	PGM3	phosphoglucomutase 3		NI	38	0.988198	5.36181	5.97136	0.000546524	0.0422144	0.209336
5533	ENSG00000120910	PPP3CC	protein phosphatase 3, catalytic subunit, gamma isozyme	phosphoprotein phosphatase	NI	9	0.964989	4.74542	6.81232	0.000244318	0.0264562	1.04127
84246	ENSG00000133398	MED10	mediator complex subunit 10	Secreted	I	9	0.961348	6.4617	5.77848	0.000664956	0.0474501	0.00518785
100506548	NA	LOC100506548	uncharacterized LOC100506548		NI	27	0.936377	4.12682	10.3533	1.63753e-05	0.00526618	3.71608
10450	ENSG00000084072	PPIE	peptidylprolyl isomerase E (cyclophilin E)		NI	31	0.927741	6.05884	7.3503	0.000151762	0.0195373	1.52755
133619	ENSG00000164244	PRRC1	proline-rich coiled-coil 1		I	21	0.926604	6.44181	5.81393	0.00064119	0.0464312	0.0431043
5105	ENSG00000124253	PCK1	phosphoenolpyruvate carboxykinase 1 (soluble)		I	54	0.915688	4.71974	8.19649	7.57158e-05	0.0142196	2.22786
6782	ENSG00000155304	HSPA13	heat shock protein 70kDa family, member 13		NI	44	0.911986	4.47885	6.00742	0.000527108	0.0413296	0.246931
51205	NA	ACP6	acid phosphatase 6, lysophosphatidic	Secreted	NI	11	0.873308	5.53794	7.83093	0.000101476	0.0163709	1.93449
126068	ENSG00000197044	ZNF441	zinc finger protein 441		NI	10	0.853578	4.50604	7.62156	0.000120618	0.0184795	1.76027
56929	ENSG00000145780	FEM1C	fem-1 homolog c (C. elegans)		NI	22	0.838491	5.08074	7.87962	9.75313e-05	0.0160003	1.97435
81875	ENSG00000143319	ISG20L2	interferon stimulated exonuclease gene 20kDa-like 2		NI	16	0.8267	5.84791	6.27361	0.000405493	0.0351407	0.518984
51710	ENSG00000197857	ZNF44	zinc finger protein 44		NI	11	0.806246	4.90396	6.55758	0.000309246	0.030366	0.798888
9317	ENSG00000165983	PTER	phosphotriesterase related		NI	44	0.805577	5.18564	8.54231	5.79626e-05	0.0126674	2.49336
80324	ENSG00000177192	PUS1	pseudouridylate synthase 1		NI	33	0.788893	4.92521	5.71924	0.00070689	0.0481777	-0.0585591
22880	ENSG00000133422	MORC2	MORC family CW-type zinc finger 2	Secreted	NI	9	0.779137	5.62195	8.93667	4.32083e-05	0.0105394	2.78267
51302	ENSG00000146233	CYP39A1	cytochrome P450, family 39, subfamily A, polypeptide 1		I	31	0.76638	4.89459	10.1898	1.8203e-05	0.00562411	3.6161
7498	ENSG00000158125	XDH	xanthine dehydrogenase		I	22	0.757065	5.46242	6.08121	0.000489735	0.0399648	0.323307
51439	ENSG00000137414	FAM8A1	family with sequence similarity 8, member A1		I	16	0.746332	7.63664	6.43066	0.000348678	0.0329786	0.675069
10652	ENSG00000106636	YKT6	YKT6 v-SNARE homolog (S. cerevisiae)		NI	29	0.732632	4.45413	11.3312	8.95842e-06	0.00377434	4.27656
90634	ENSG00000139597	N4BP2L1	NEDD4 binding protein 2-like 1		I	33	0.731941	5.07627	5.85651	0.000613892	0.04534	0.0884092
6396	ENSG00000157020	SEC13	SEC13 homolog (S. cerevisiae)		I	35	0.723921	7.86047	6.40491	0.000357349	0.0331227	0.649696
55718	ENSG00000058600	POLR3E	polymerase (RNA) III (DNA directed) polypeptide E (80kD)		NI	11	0.720528	6.49997	8.31926	6.87906e-05	0.0134236	2.32343
124637	ENSG00000182224	CYB5D1	cytochrome b5 domain containing 1		NI	22	0.709694	3.92557	6.37238	0.000368649	0.0333492	0.617526
55035	ENSG00000198000	NOL8	nucleolar protein 8		NI	34	0.685803	4.59566	7.90617	9.54537e-05	0.0159739	1.99598
819	ENSG00000164615	CAMLG	calcium modulating ligand		NI	22	0.672978	5.47467	6.36187	0.000372385	0.0333492	0.6071
116225	ENSG00000165724	ZMYND19	zinc finger, MYND-type containing 19		NI	11	0.655857	4.49466	5.73603	0.00069471	0.0480893	-0.0404382
84798	ENSG00000167747	C19orf48	chromosome 19 open reading frame 48		NI	22	0.646361	4.24352	5.93703	0.000565752	0.0428078	0.173383
9382	ENSG00000166685	COG1	component of oligomeric golgi complex 1	transporter	NI	22	0.644323	4.9725	7.10265	0.000188291	0.0229641	1.3079
6472	ENSG00000182199	SHMT2	serine hydroxymethyltransferase 2 (mitochondrial)		I	34	0.642831	7.12613	5.76199	0.000676341	0.047665	-0.0125045
79794	ENSG00000111412	C12orf49	chromosome 12 open reading frame 49	Secreted	NI	19	0.640024	4.27849	7.3643	0.00014995	0.019479	1.53976
79939	ENSG00000127526	SLC35E1	solute carrier family 35, member E1		NI	36	0.638902	5.08989	6.74219	0.000260519	0.0272853	0.97534
10048	ENSG00000010017	RANBP9	RAN binding protein 9	Secreted	I	11	0.633353	7.75304	6.03509	0.000512732	0.0404926	0.275657
23595	ENSG00000135336	ORC3	origin recognition complex, subunit 3		NI	41	0.618409	4.33844	9.17137	3.64677e-05	0.00938942	2.94838
339448	ENSG00000198912	C1orf174	chromosome 1 open reading frame 174		NI	18	0.616213	4.18326	6.87497	0.000230798	0.0259305	1.09966
10994	ENSG00000105135	ILVBL	ilvB (bacterial acetolactate synthase)-like		NI	18	0.615739	5.17826	6.99265	0.000207616	0.0248308	1.20806
1967	ENSG00000111361	EIF2B1	eukaryotic translation initiation factor 2B, subunit 1 alpha, 26kDa		NI	30	0.601185	5.09206	7.49121	0.000134581	0.0190711	1.64944
54808	ENSG00000141627	DYM	dymeclin		NI	29	0.598574	4.26778	6.41899	0.000352576	0.0330093	0.663588
163859	ENSG00000143751	SDE2	SDE2 telomere maintenance homolog (S. pombe)		NI	22	0.596931	4.63442	6.78824	0.000249749	0.0264562	1.0187
10902	ENSG00000112983	BRD8	bromodomain containing 8	nuclear receptor	NI	38	0.595649	4.44394	5.80822	0.000644956	0.0465221	0.0370044
55585	ENSG00000160714	UBE2Q1	ubiquitin-conjugating enzyme E2Q family member 1		NI	22	0.595196	5.88598	6.48975	0.000329658	0.0315639	0.732975
130074	ENSG00000152102	FAM168B	family with sequence similarity 168, member B		NI	52	0.566817	5.39395	6.06178	0.000499282	0.0402422	0.303262
11062	ENSG00000105865	DUS4L	dihydrouridine synthase 4-like (S. cerevisiae)		NI	44	0.541148	4.29429	6.16441	0.000451113	0.0378404	0.408528
54675	ENSG00000088766	CRLS1	cardiolipin synthase 1		I	32	0.534643	6.47667	7.42516	0.000142346	0.019403	1.59258
9871	ENSG00000150961	SEC24D	SEC24 family member D		NI	21	0.497405	3.96507	6.13941	0.000462346	0.0384348	0.383023
23080	ENSG00000105778	AVL9	AVL9 homolog (S. cerevisiase)		NI	10	0.487106	4.28614	5.78097	0.000663251	0.0474501	0.00786249
5027	ENSG00000089041	P2RX7	purinergic receptor P2X, ligand-gated ion channel, 7	ion channel	NI	55	0.472512	4.09632	5.73621	0.000694587	0.0480893	-0.0402524
9858	ENSG00000196422	PPP1R26	protein phosphatase 1, regulatory subunit 26		NI	9	0.459451	5.28415	6.4208	0.00035197	0.0330093	0.665365
83699	ENSG00000198478	SH3BGRL2	SH3 domain binding glutamate-rich protein like 2		I	41	0.458557	4.80506	5.73533	0.000695217	0.0480893	-0.0411981
57511	ENSG00000133103	COG6	component of oligomeric golgi complex 6		NI	31	0.430878	3.86313	6.75949	0.000256413	0.0270079	0.991658
80347	ENSG00000068120	COASY	CoA synthase	kinase	NI	24	0.415914	5.52733	5.68566	0.00073197	0.0489865	-0.0949205
7571	NA	ZNF23	zinc finger protein 23	Secreted	NI	22	0.398747	4.17074	5.67456	0.000740479	0.0491589	-0.106978
4134	ENSG00000047849	MAP4	microtubule-associated protein 4		NI	83	-0.379022	4.5721	-5.70646	0.000716321	0.0482878	-0.0723797
10160	ENSG00000152767	FARP1	FERM, RhoGEF (ARHGEF) and pleckstrin domain protein 1 (chondrocyte-derived)		NI	43	-0.465653	5.91738	-7.1141	0.0001864	0.022884	1.3182
79443	ENSG00000163820	FYCO1	FYVE and coiled-coil domain containing 1		NI	30	-0.466176	4.03131	-5.69863	0.00072217	0.0485058	-0.0808616
2590	ENSG00000143641	GALNT2	polypeptide N-acetylgalactosaminyltransferase 2	Secreted	NI	51	-0.484895	4.90407	-6.81043	0.000244739	0.0264562	1.0395
1282	ENSG00000187498	COL4A1	collagen, type IV, alpha 1	Secreted	NI	21	-0.486031	5.25653	-7.71903	0.000111242	0.0173294	1.84195
10653	ENSG00000167642	SPINT2	serine peptidase inhibitor, Kunitz type, 2		I	22	-0.511606	5.66764	-7.55569	0.000127458	0.0189026	1.7045
4360	NA	MRC1	mannose receptor, C type 1		I	29	-0.534243	4.23676	-6.03396	0.000513311	0.0404926	0.274486
283149	ENSG00000186174	BCL9L	B-cell CLL/lymphoma 9-like		NI	43	-0.565604	4.56104	-5.74766	0.000686412	0.0480178	-0.0279107
11309	ENSG00000137491	SLCO2B1	solute carrier organic anion transporter family, member 2B1	transporter	I	64	-0.59121	5.10039	-6.83516	0.000239288	0.0264562	1.06261
57600	ENSG00000052795	FNIP2	folliculin interacting protein 2		I	22	-0.608038	7.06714	-5.67621	0.000739206	0.0491589	-0.105183
83937	ENSG00000107551	RASSF4	Ras association (RalGDS/AF-6) domain family member 4	Secreted	NI	33	-0.608574	4.70375	-6.41375	0.000354346	0.0330093	0.658416
11259	ENSG00000168386	FILIP1L	filamin A interacting protein 1-like		NI	55	-0.619584	4.45786	-7.50736	0.000132756	0.0190711	1.66328
91947	ENSG00000140450	ARRDC4	arrestin domain containing 4		I	32	-0.629807	6.5254	-5.75847	0.000678798	0.047665	-0.0162839
55959	ENSG00000196562	SULF2	sulfatase 2		I	22	-0.645196	7.50276	-6.48221	0.000332018	0.0315639	0.725612
51	ENSG00000161533	ACOX1	acyl-CoA oxidase 1, palmitoyl		I	32	-0.648827	7.63067	-6.68955	0.000273472	0.0280969	0.925459
5004	ENSG00000229314	ORM1	orosomucoid 1	Secreted	I	14	-0.695493	13.0042	-6.90374	0.000224872	0.0256234	1.12631
3373	NA	HYAL1	hyaluronoglucosaminidase 1	Secreted	I	76	-0.700729	6.17579	-7.37938	0.000148024	0.0194615	1.55288
4283	ENSG00000138755	CXCL9	chemokine (C-X-C motif) ligand 9	Secreted	NI	11	-0.703896	4.3243	-9.33225	3.2535e-05	0.00861621	3.05929
115207	ENSG00000178695	KCTD12	potassium channel tetramerization domain containing 12	ion channel	NI	55	-0.706716	4.31442	-7.23781	0.000167262	0.0212376	1.42864
1278	ENSG00000164692	COL1A2	collagen, type I, alpha 2	Secreted	NI	58	-0.71273	4.13345	-9.79527	2.36462e-05	0.00674389	3.3669
2022	ENSG00000106991	ENG	endoglin	Secreted	NI	51	-0.714847	4.48391	-5.82387	0.000634698	0.0462636	0.0537034
64207	ENSG00000119669	IRF2BPL	interferon regulatory factor 2 binding protein-like		I	22	-0.723474	6.94804	-7.44785	0.000139623	0.019403	1.61217
57617	ENSG00000104142	VPS18	vacuolar protein sorting 18 homolog (S. cerevisiae)		NI	11	-0.725246	4.96945	-7.12747	0.000184217	0.0228369	1.33022
2771	NA	GNAI2	guanine nucleotide binding protein (G protein), alpha inhibiting activity polypeptide 2	GTPase	NI	55	-0.730402	5.16406	-7.64911	0.00011788	0.0182105	1.78346
23191	NA	CYFIP1	cytoplasmic FMR1 interacting protein 1		NI	20	-0.733725	6.70591	-6.27319	0.00040566	0.0351407	0.518559
64757	ENSG00000186205	2016-03-01	mitochondrial amidoxime reducing component 1	Secreted	I	11	-0.740532	5.60843	-5.77768	0.000665499	0.0474501	0.00433676
5538	ENSG00000131238	PPT1	palmitoyl-protein thioesterase 1	Secreted	NI	61	-0.744477	5.92891	-6.04122	0.000509609	0.0404926	0.282004
11214	ENSG00000170776	AKAP13	A kinase (PRKA) anchor protein 13	kinase	NI	43	-0.745436	5.65077	-6.67173	0.000278019	0.0280969	0.908496
2635	ENSG00000117226	GBP3	guanylate binding protein 3	GTPase	NI	11	-0.748722	5.31468	-6.21338	0.00042998	0.036549	0.458259
10962	ENSG00000213190	MLLT11	myeloid/lymphoid or mixed-lineage leukemia (trithorax homolog, Drosophila); translocated to, 11		NI	22	-0.748743	4.72505	-5.91052	0.000581123	0.0437519	0.1455
55819	ENSG00000113269	RNF130	ring finger protein 130		I	11	-0.750591	7.86816	-6.23348	0.00042163	0.036186	0.478573
10261	ENSG00000140749	IGSF6	immunoglobulin superfamily, member 6		NI	10	-0.759525	4.62502	-6.5564	0.000309589	0.030366	0.797744
7538	ENSG00000128016	ZFP36	ZFP36 ring finger protein		I	11	-0.776157	7.61749	-5.67194	0.000742501	0.0491589	-0.109823
7052	ENSG00000198959	TGM2	transglutaminase 2		NI	44	-0.783529	4.26031	-6.00192	0.000530017	0.0413296	0.241212
388610	ENSG00000253368	TRNP1	TMF1-regulated nuclear protein 1		I	22	-0.793684	5.70213	-5.87548	0.00060215	0.04483	0.108512
4638	ENSG00000065534	MYLK	myosin light chain kinase	kinase	I	33	-0.794328	5.73363	-6.31753	0.000388623	0.0342524	0.562961
4790	ENSG00000109320	NFKB1	nuclear factor of kappa light polypeptide gene enhancer in B-cells 1		I	11	-0.806178	7.25707	-6.20235	0.000434643	0.0366246	0.447081
91283	ENSG00000066697	MSANTD3	Myb/SANT-like DNA-binding domain containing 3		NI	9	-0.80916	6.0416	-5.96065	0.000552444	0.0424754	0.198136
4069	ENSG00000090382	LYZ	lysozyme	Secreted	I	21	-0.832361	7.66448	-10.4898	1.50079e-05	0.00505849	3.79812
197259	ENSG00000168404	MLKL	mixed lineage kinase domain-like	kinase	NI	11	-0.842698	4.65393	-5.72302	0.000704127	0.0481777	-0.0544759
11167	ENSG00000163430	FSTL1	follistatin-like 1	Secreted	NI	22	-0.843697	4.54683	-12.2095	5.41827e-06	0.00331046	4.73037
12	NA	SERPINA3	serpin peptidase inhibitor, clade A (alpha-1 antiproteinase, antitrypsin), member 3	Secreted	I	21	-0.850626	12.0354	-8.73531	5.013e-05	0.0116781	2.63669
1601	ENSG00000153071	DAB2	Dab, mitogen-responsive phosphoprotein, homolog 2 (Drosophila)		NI	39	-0.853627	5.29055	-11.6576	7.40139e-06	0.00351813	4.45038
1622	ENSG00000155368	DBI	diazepam binding inhibitor (GABA receptor modulator, acyl-CoA binding protein)		I	19	-0.867259	8.9027	-6.38567	0.000363984	0.0333492	0.630687
5329	ENSG00000011422	PLAUR	plasminogen activator, urokinase receptor	Secreted	NI	50	-0.869249	4.22363	-8.44325	6.2514e-05	0.0130212	2.41847
6526	NA	SLC5A3	solute carrier family 5 (sodium/myo-inositol cotransporter), member 3	transporter	I	6	-0.887377	7.47149	-6.64453	0.000285126	0.0284502	0.882525
56937	ENSG00000124225	PMEPA1	prostate transmembrane protein, androgen induced 1		NI	33	-0.894903	4.11876	-11.703	7.21043e-06	0.00351813	4.47404
29995	ENSG00000071282	LMCD1	LIM and cysteine-rich domains 1		NI	40	-0.903194	4.15399	-6.80167	0.000246702	0.0264562	1.0313
283	ENSG00000214274	ANG	angiogenin, ribonuclease, RNase A family, 5	Secreted	I	11	-0.911856	7.30302	-6.36768	0.000370317	0.0333492	0.612859
5919	ENSG00000106538	RARRES2	retinoic acid receptor responder (tazarotene induced) 2	Secreted	I	10	-0.935215	10.6239	-6.37609	0.000367341	0.0333492	0.621199
1281	ENSG00000168542	COL3A1	collagen, type III, alpha 1	Secreted	NI	51	-0.935988	4.27933	-14.4279	1.74206e-06	0.00153783	5.70322
79660	ENSG00000173281	PPP1R3B	protein phosphatase 1, regulatory subunit 3B		I	22	-0.940102	5.58785	-5.72729	0.00070102	0.0481777	-0.0498647
2316	NA	FLNA	filamin A, alpha		NI	31	-0.954019	4.48515	-6.31423	0.000389862	0.0342524	0.559667
123876	ENSG00000183747	ACSM2A	acyl-CoA synthetase medium-chain family member 2A		I	11	-0.988671	5.74007	-5.82129	0.00063638	0.0462636	0.0509473
23316	ENSG00000111249	CUX2	cut-like homeobox 2		I	9	-0.992195	4.61348	-10.5172	1.4749e-05	0.00505849	3.81445
6039	ENSG00000169413	RNASE6	ribonuclease, RNase A family, k6	Secreted	NI	11	-0.99747	4.5859	-11.1099	1.02251e-05	0.00412071	4.15511
2203	ENSG00000165140	FBP1	fructose-1,6-bisphosphatase 1		I	8	-0.997772	7.47844	-10.5823	1.41549e-05	0.00500548	3.85299
3162	ENSG00000100292	HMOX1	heme oxygenase (decycling) 1		I	30	-1.002	6.66193	-7.18777	0.000174723	0.0220342	1.38418
7941	ENSG00000146070	PLA2G7	phospholipase A2, group VII (platelet-activating factor acetylhydrolase, plasma)	Secreted	I	9	-1.00559	7.6924	-13.4063	2.87421e-06	0.00213129	5.28325
2114	ENSG00000157557	ETS2	v-ets avian erythroblastosis virus E26 oncogene homolog 2		I	21	-1.0076	6.86463	-7.57821	0.000125072	0.0188435	1.72362
7107	ENSG00000077585	GPR137B	G protein-coupled receptor 137B		NI	11	-1.00807	5.39334	-5.82955	0.000631024	0.0462636	0.0597491
80833	ENSG00000128284	APOL3	apolipoprotein L, 3	transporter	NI	33	-1.0144	5.89031	-6.04635	0.000507006	0.0404926	0.287322
1890	ENSG00000025708	TYMP	thymidine phosphorylase		NI	4	-1.01931	4.8628	-10.2844	1.71187e-05	0.00537876	3.67419
56975	ENSG00000177706	FAM20C	family with sequence similarity 20, member C	Secreted	I	22	-1.02185	6.28039	-9.11373	3.80055e-05	0.00965131	2.90812
10123	ENSG00000188042	ARL4C	ADP-ribosylation factor-like 4C	GTPase	NI	31	-1.02195	5.67795	-7.56899	0.000126044	0.0188435	1.71579
2317	ENSG00000136068	FLNB	filamin B, beta		I	22	-1.03384	6.53603	-6.93709	0.000218217	0.025596	1.15709
2896	ENSG00000030582	GRN	granulin	Secreted	I	32	-1.03488	7.19138	-6.20912	0.000431775	0.036549	0.453943
1535	ENSG00000051523	CYBA	cytochrome b-245, alpha polypeptide		I	11	-1.04214	8.13067	-6.07753	0.000491529	0.0399648	0.31951
2760	ENSG00000196743	GM2A	GM2 ganglioside activator	Secreted	NI	36	-1.04486	4.79516	-7.28197	0.000160975	0.0205804	1.46763
200942	ENSG00000185909	KLHDC8B	kelch domain containing 8B		NI	11	-1.04854	4.77035	-6.5366	0.000315403	0.0306464	0.778565
25994	ENSG00000181061	HIGD1A	HIG1 hypoxia inducible domain family, member 1A		I	11	-1.05014	5.8943	-6.1048	0.00047842	0.0392431	0.347568
11031	ENSG00000168461	RAB31	RAB31, member RAS oncogene family	GTPase	NI	40	-1.05288	4.93849	-10.565	1.43106e-05	0.00500548	3.84274
123920	ENSG00000140931	CMTM3	CKLF-like MARVEL transmembrane domain containing 3		NI	22	-1.05652	4.67793	-6.64329	0.000285453	0.0284502	0.881343
54	ENSG00000102575	ACP5	acid phosphatase 5, tartrate resistant	Secreted	I	11	-1.05674	8.05946	-7.91485	9.47853e-05	0.0159739	2.00303
6653	ENSG00000137642	SORL1	sortilin-related receptor, L(DLR class) A repeats containing	transporter	I	22	-1.06189	7.91689	-5.86148	0.000610795	0.0452917	0.0936734
3109	NA	HLA-DMB	major histocompatibility complex, class II, DM beta		NI	47	-1.06287	5.08287	-6.6892	0.000273561	0.0280969	0.925124
10864	ENSG00000137204	SLC22A7	solute carrier family 22 (organic anion transporter), member 7	transporter	I	34	-1.08401	6.34446	-7.49757	0.000133859	0.0190711	1.6549
9189	ENSG00000214717	ZBED1	zinc finger, BED-type containing 1		I	22	-1.08822	5.39469	-10.1274	1.89605e-05	0.00576214	3.57745
256394	ENSG00000186910	SERPINA11	serpin peptidase inhibitor, clade A (alpha-1 antiproteinase, antitrypsin), member 11	Secreted	I	10	-1.11638	5.72856	-8.6935	5.17198e-05	0.0118368	2.60593
5175	ENSG00000261371	PECAM1	platelet/endothelial cell adhesion molecule 1		NI	14	-1.1272	5.02493	-6.91801	0.000221997	0.025596	1.1395
5792	ENSG00000142949	PTPRF	protein tyrosine phosphatase, receptor type, F	phosphoprotein phosphatase	I	52	-1.13721	6.93463	-11.9523	6.25569e-06	0.00341666	4.60198
173	ENSG00000079557	AFM	afamin	Secreted	I	10	-1.14813	6.94229	-5.76271	0.000675839	0.047665	-0.0117312
122622	ENSG00000185100	ADSSL1	adenylosuccinate synthase like 1		I	11	-1.15466	4.8813	-7.48958	0.000134767	0.0190711	1.64805
3119	NA	HLA-DQB1	major histocompatibility complex, class II, DQ beta 1		NI	21	-1.15486	4.13289	-5.94236	0.000562716	0.0427526	0.178978
5445	ENSG00000105854	PON2	paraoxonase 2	Secreted	I	31	-1.16653	7.90773	-6.21893	0.000427657	0.0365341	0.463871
2027	ENSG00000108515	ENO3	enolase 3 (beta, muscle)		I	13	-1.18818	6.71147	-7.43305	0.000141392	0.019403	1.5994
6916	ENSG00000059377	TBXAS1	thromboxane A synthase 1 (platelet)	Secreted	NI	23	-1.1937	4.6047	-6.06426	0.000498052	0.0402422	0.305825
5819	ENSG00000130202	PVRL2	poliovirus receptor-related 2 (herpesvirus entry mediator B)		I	13	-1.19437	6.39578	-6.11387	0.00047415	0.0390658	0.356869
2690	ENSG00000112964	GHR	growth hormone receptor		I	22	-1.19684	7.39323	-7.57164	0.000125764	0.0188435	1.71804
3689	ENSG00000160255	ITGB2	integrin, beta 2 (complement component 3 receptor 3 and 4 subunit)	Secreted	I	10	-1.20304	5.52839	-6.36189	0.00037238	0.0333492	0.607116
23767	ENSG00000125848	FLRT3	fibronectin leucine rich transmembrane protein 3		I	33	-1.20564	8.19403	-8.06254	8.41847e-05	0.0153002	2.12192
6282	ENSG00000163191	S100A11	S100 calcium binding protein A11		I	7	-1.20778	7.0048	-9.21182	3.54307e-05	0.0092509	2.97647
10226	ENSG00000105355	PLIN3	perilipin 3		I	10	-1.22343	6.71179	-6.15404	0.000455733	0.0380557	0.397964
8991	ENSG00000143416	SELENBP1	selenium binding protein 1		I	9	-1.22992	6.10529	-6.8112	0.000244568	0.0264562	1.04022
1373	ENSG00000021826	CPS1	carbamoyl-phosphate synthase 1, mitochondrial		I	28	-1.23749	6.47882	-8.25456	7.23466e-05	0.0138264	2.27324
51279	ENSG00000139178	C1RL	complement component 1, r subcomponent-like	peptidase	I	11	-1.25609	6.86193	-6.25789	0.00041173	0.0355007	0.503182
280657	NA	SSX6	synovial sarcoma, X breakpoint 6 (pseudogene)		I	9	-1.25975	5.53595	-6.91651	0.000222298	0.025596	1.13811
9935	ENSG00000204103	MAFB	v-maf avian musculoaponeurotic fibrosarcoma oncogene homolog B		NI	33	-1.26295	5.75295	-6.91826	0.000221948	0.025596	1.13972
7071	ENSG00000155090	KLF10	Kruppel-like factor 10		I	8	-1.27616	7.30967	-8.02208	8.69493e-05	0.0155442	2.08957
388646	ENSG00000213512	GBP7	guanylate binding protein 7	GTPase	I	11	-1.27731	5.86015	-8.40519	6.43689e-05	0.0132586	2.38945
1116	ENSG00000133048	CHI3L1	chitinase 3-like 1 (cartilage glycoprotein-39)	Secreted	I	11	-1.28249	6.27501	-11.3457	8.88172e-06	0.00377434	4.28442
80301	ENSG00000241839	PLEKHO2	pleckstrin homology domain containing, family O member 2		NI	11	-1.28604	5.3094	-5.95087	0.00055791	0.0425618	0.187899
10417	ENSG00000159674	SPON2	spondin 2, extracellular matrix protein		I	33	-1.29326	7.56883	-7.3857	0.000147225	0.0194615	1.55837
3115	NA	HLA-DPB1	major histocompatibility complex, class II, DP beta 1		NI	60	-1.29347	5.47396	-11.4418	8.39273e-06	0.00370454	4.33614
87	ENSG00000072110	ACTN1	actinin, alpha 1		I	62	-1.29513	6.97581	-9.33732	3.24191e-05	0.00861621	3.06276
10637	NA	LEFTY1	left-right determination factor 1	Secreted	NI	11	-1.32923	4.12183	-12.1099	5.72639e-06	0.00331737	4.68109
3827	ENSG00000113889	KNG1	kininogen 1	Secreted	I	36	-1.33204	8.79949	-5.70728	0.000715716	0.0482878	-0.0714985
1075	ENSG00000109861	CTSC	cathepsin C	peptidase	NI	31	-1.3351	5.28187	-6.79816	0.000247495	0.0264562	1.02801
2731	ENSG00000178445	GLDC	glycine dehydrogenase (decarboxylating)		I	10	-1.3591	7.18393	-10.5709	1.42574e-05	0.00500548	3.84623
3936	ENSG00000136167	LCP1	lymphocyte cytosolic protein 1 (L-plastin)		I	22	-1.36966	6.05592	-5.66486	0.000748005	0.049347	-0.117528
200931	ENSG00000163959	SLC51A	solute carrier family 51, alpha subunit	transporter	I	10	-1.37877	6.65552	-5.72133	0.000705359	0.0481777	-0.0562992
51155	ENSG00000189159	HN1	hematological and neurological expressed 1		I	21	-1.37943	5.6503	-7.04491	0.00019817	0.024011	1.25567
822	ENSG00000042493	CAPG	capping protein (actin filament), gelsolin-like		I	25	-1.3806	5.12893	-11.2547	9.37492e-06	0.00386205	4.23492
963	ENSG00000143119	CD53	CD53 molecule		I	21	-1.39742	5.21347	-7.41509	0.000143573	0.0194274	1.58387
714	ENSG00000159189	C1QC	complement component 1, q subcomponent, C chain	Secreted	I	11	-1.39877	5.27563	-5.82752	0.000632336	0.0462636	0.0575857
5054	ENSG00000106366	SERPINE1	serpin peptidase inhibitor, clade E (nexin, plasminogen activator inhibitor type 1), member 1	peptidase	I	30	-1.41264	7.93942	-6.52987	0.000317408	0.0306464	0.772031
6035	ENSG00000129538	RNASE1	ribonuclease, RNase A family, 1 (pancreatic)	Secreted	NI	11	-1.41313	4.81441	-8.01842	8.72043e-05	0.0155442	2.08663
140738	ENSG00000171227	TMEM37	transmembrane protein 37	ion channel	I	20	-1.41776	5.7999	-7.99245	8.9039e-05	0.0156017	2.06577
7077	ENSG00000035862	TIMP2	TIMP metallopeptidase inhibitor 2	Secreted	I	22	-1.4325	5.9704	-11.8218	6.73624e-06	0.00351813	4.53545
11098	NA	PRSS23	protease, serine, 23	peptidase	I	55	-1.45336	6.121	-8.45645	6.18847e-05	0.0130212	2.4285
58475	ENSG00000166927	MS4A7	membrane-spanning 4-domains, subfamily A, member 7		I	41	-1.45384	6.49502	-10.9532	1.12457e-05	0.00443559	4.06723
719	ENSG00000171860	C3AR1	complement component 3a receptor 1	G-protein coupled receptor	I	11	-1.46174	6.07335	-10.1	1.93044e-05	0.00577203	3.56039
397	ENSG00000111348	ARHGDIB	Rho GDP dissociation inhibitor (GDI) beta		NI	22	-1.46353	5.47969	-8.36573	6.63583e-05	0.0133258	2.35922
11314	ENSG00000167851	CD300A	CD300a molecule	Secreted	NI	11	-1.47606	4.94793	-6.53195	0.000316788	0.0306464	0.774047
972	ENSG00000019582	CD74	CD74 molecule, major histocompatibility complex, class II invariant chain		NI	54	-1.48016	5.82152	-10.7068	1.30923e-05	0.00485409	3.92592
9404	ENSG00000110031	LPXN	leupaxin		I	22	-1.49293	5.5909	-8.44878	6.22493e-05	0.0130212	2.42268
115273	ENSG00000188060	RAB42	RAB42, member RAS oncogene family		NI	4	-1.50581	4.62831	-7.3619	0.000150258	0.019479	1.53767
2517	ENSG00000179163	FUCA1	fucosidase, alpha-L- 1, tissue	Secreted	I	26	-1.51634	8.41092	-7.43448	0.00014122	0.019403	1.60063
54898	ENSG00000197977	ELOVL2	ELOVL fatty acid elongase 2		I	11	-1.55765	6.27949	-16.3946	7.25281e-07	0.000960376	6.39923
197	ENSG00000145192	AHSG	alpha-2-HS-glycoprotein	Secreted	I	21	-1.56023	9.68525	-6.67419	0.000277386	0.0280969	0.910842
3491	ENSG00000142871	CYR61	cysteine-rich, angiogenic inducer, 61	Secreted	I	22	-1.56567	5.64052	-16.0189	8.50612e-07	0.00098554	6.27651
79962	ENSG00000178401	DNAJC22	DnaJ (Hsp40) homolog, subfamily C, member 22		I	11	-1.59624	6.39435	-15.6632	9.92457e-07	0.00102212	6.15608
715	ENSG00000159403	C1R	complement component 1, r subcomponent	peptidase	I	33	-1.60295	10.4326	-6.34743	0.00037759	0.0336527	0.59275
1803	ENSG00000197635	DPP4	dipeptidyl-peptidase 4	peptidase	I	20	-1.61149	6.63861	-6.87654	0.000230471	0.0259305	1.10111
5214	ENSG00000067057	PFKP	phosphofructokinase, platelet	kinase	I	11	-1.66312	5.43923	-9.75567	2.42877e-05	0.0068219	3.34125
1356	ENSG00000047457	CP	ceruloplasmin (ferroxidase)	Secreted	I	26	-1.6716	7.8118	-8.84847	4.60978e-05	0.0109559	2.71917
1520	ENSG00000163131	CTSS	cathepsin S	peptidase	I	21	-1.72014	7.22004	-11.6902	7.26376e-06	0.00351813	4.46737
5629	ENSG00000117707	PROX1	prospero homeobox 1		I	29	-1.73748	6.21562	-6.99411	0.000207345	0.0248308	1.20939
3418	ENSG00000182054	IDH2	isocitrate dehydrogenase 2 (NADP+), mitochondrial		I	25	-1.74576	7.2878	-8.36268	6.65149e-05	0.0133258	2.35688
5641	ENSG00000100600	LGMN	legumain	peptidase	I	39	-1.74742	8.41564	-15.666	9.91237e-07	0.00102212	6.15705
3240	ENSG00000257017	HP	haptoglobin	peptidase	I	25	-1.75733	12.4095	-23.8239	5.45091e-08	0.000253443	8.12459
3127	ENSG00000198502	HLA-DRB5	major histocompatibility complex, class II, DR beta 5		I	8	-1.78863	4.58605	-9.41939	3.06067e-05	0.00846847	3.11849
5654	ENSG00000166033	HTRA1	HtrA serine peptidase 1	peptidase	I	21	-1.79521	7.07361	-6.97769	0.000210412	0.0248782	1.19437
3606	ENSG00000150782	IL18	interleukin 18	Secreted	I	10	-1.79735	6.29376	-7.45553	0.000138714	0.019403	1.61879
7805	ENSG00000162511	LAPTM5	lysosomal protein transmembrane 5		I	21	-1.81806	7.99554	-26.9061	2.33437e-08	0.000253443	8.57434
3929	ENSG00000129988	LBP	lipopolysaccharide binding protein	Secreted	I	7	-1.83936	9.00996	-6.05733	0.000501495	0.0402455	0.298671
5444	ENSG00000005421	PON1	paraoxonase 1	Secreted	I	9	-1.86442	7.46339	-10.7522	1.27278e-05	0.00481527	3.95224
1582	ENSG00000180432	CYP8B1	cytochrome P450, family 8, subfamily B, polypeptide 1		I	11	-1.87221	7.3652	-14.9976	1.33658e-06	0.00123887	5.91908
7045	ENSG00000120708	TGFBI	transforming growth factor, beta-induced, 68kDa	Secreted	I	44	-1.90121	7.68964	-6.70809	0.000268828	0.0279974	0.94307
51129	ENSG00000167772	ANGPTL4	angiopoietin-like 4	Secreted	I	11	-1.90192	6.24744	-10.3437	1.64763e-05	0.00526618	3.71029
732	ENSG00000021852	C8B	complement component 8, beta polypeptide	Secreted	I	6	-1.91955	5.97263	-6.6684	0.000278877	0.0280969	0.905325
56892	ENSG00000176907	C8orf4	chromosome 8 open reading frame 4		I	11	-1.93518	5.24033	-7.12397	0.000184785	0.0228369	1.32708
8743	ENSG00000121858	TNFSF10	tumor necrosis factor (ligand) superfamily, member 10		I	33	-1.94024	6.06143	-8.32187	6.86514e-05	0.0134236	2.32544
727	ENSG00000106804	C5	complement component 5	Secreted	I	10	-1.9507	7.86696	-5.90742	0.000582949	0.0437519	0.142234
6659	ENSG00000124766	SOX4	SRY (sex determining region Y)-box 4		I	77	-1.96509	6.72499	-18.6726	2.95652e-07	0.000549637	7.05592
713	ENSG00000173369	C1QB	complement component 1, q subcomponent, B chain	Secreted	I	22	-1.97067	7.69107	-18.2143	3.51058e-07	0.000591628	6.93484
5104	ENSG00000188488	SERPINA5	serpin peptidase inhibitor, clade A (alpha-1 antiproteinase, antitrypsin), member 5	Secreted	I	11	-1.98244	7.88308	-7.80258	0.000103855	0.0165971	1.91117
2934	ENSG00000148180	GSN	gelsolin	Secreted	I	11	-1.98723	7.39117	-6.37318	0.000368365	0.0333492	0.618321
3108	NA	HLA-DMA	major histocompatibility complex, class II, DM alpha		I	20	-2.00711	5.14036	-25.9764	2.98338e-08	0.000253443	8.45017
3514	NA	IGKC	immunoglobulin kappa constant		I	9	-2.1115	5.80453	-7.99006	8.92101e-05	0.0156017	2.06385
11010	ENSG00000139278	GLIPR1	GLI pathogenesis-related 1		I	62	-2.13027	4.90263	-20.8085	1.39628e-07	0.000517685	7.55805
4837	ENSG00000166741	NNMT	nicotinamide N-methyltransferase		I	11	-2.16523	10.8633	-12.1708	5.53588e-06	0.00331046	4.71125
9332	ENSG00000177575	CD163	CD163 molecule		I	8	-2.18193	5.86272	-15.2072	1.21538e-06	0.00118583	5.9954
51156	ENSG00000140093	SERPINA10	serpin peptidase inhibitor, clade A (alpha-1 antiproteinase, antitrypsin), member 10	Secreted	I	21	-2.19399	7.49174	-18.7625	2.85993e-07	0.000549637	7.07907
2207	ENSG00000158869	FCER1G	Fc fragment of IgE, high affinity I, receptor for; gamma polypeptide	Secreted	I	9	-2.21524	6.23676	-19.8071	1.96556e-07	0.000549637	7.33461
5342	NA	PLGLB2	plasminogen-like B2		I	3	-2.22428	6.37046	-8.35614	6.6852e-05	0.0133258	2.35185
3855	ENSG00000135480	KRT7	keratin 7		I	10	-2.27491	5.14325	-6.7912	0.000249074	0.0264562	1.02148
6351	ENSG00000129277	CCL4	chemokine (C-C motif) ligand 4	kinase	I	15	-2.30349	6.04965	-9.09435	3.8539e-05	0.00965455	2.89452
6906	ENSG00000123561	SERPINA7	serpin peptidase inhibitor, clade A (alpha-1 antiproteinase, antitrypsin), member 7	Secreted	I	8	-2.3037	6.96858	-6.83603	0.000239099	0.0264562	1.06342
127	ENSG00000198099	ADH4	alcohol dehydrogenase 4 (class II), pi polypeptide		I	10	-2.31767	7.45289	-7.38916	0.000146789	0.0194615	1.56139
5552	ENSG00000122862	SRGN	serglycin		I	11	-2.38719	7.4734	-14.0376	2.10075e-06	0.00169321	5.54799
3113	NA	HLA-DPA1	major histocompatibility complex, class II, DP alpha 1		I	42	-2.38744	7.78573	-11.4417	8.39307e-06	0.00370454	4.33611
3479	ENSG00000017427	IGF1	insulin-like growth factor 1 (somatomedin C)	Secreted	I	54	-2.43017	5.35579	-11.9493	6.26639e-06	0.00341666	4.60045
2920	ENSG00000081041	CXCL2	chemokine (C-X-C motif) ligand 2	Secreted	I	21	-2.43423	5.96252	-8.48997	6.03188e-05	0.0130022	2.45391
6275	ENSG00000196154	S100A4	S100 calcium binding protein A4		I	33	-2.44215	7.18479	-6.61205	0.000293878	0.0291333	0.851398
27063	ENSG00000148677	ANKRD1	ankyrin repeat domain 1 (cardiac muscle)		I	11	-2.49647	6.74568	-6.30154	0.000394673	0.0345116	0.546976
6288	ENSG00000173432	SAA1	serum amyloid A1	Secreted	I	7	-2.5199	10.6977	-10.0586	1.98377e-05	0.00583733	3.53449
6372	ENSG00000124875	CXCL6	chemokine (C-X-C motif) ligand 6	Secreted	I	11	-2.53955	5.82647	-10.373	1.61696e-05	0.00526618	3.728
2214	ENSG00000203747	FCGR3A	Fc fragment of IgG, low affinity IIIa, receptor (CD16a)		I	12	-2.72891	7.24326	-8.19276	7.59379e-05	0.0142196	2.22494
6696	ENSG00000118785	SPP1	secreted phosphoprotein 1	Secreted	I	65	-2.86217	7.90095	-18.6649	2.96492e-07	0.000549637	7.05393
729	ENSG00000039537	C6	complement component 6	Secreted	I	11	-2.89393	7.19129	-5.89663	0.000589356	0.0440543	0.130863
6236	ENSG00000166592	RRAD	Ras-related associated with diabetes	GTPase	I	11	-2.90032	6.1319	-16.1498	8.04344e-07	0.00098554	6.31977
735	ENSG00000113600	C9	complement component 9	Secreted	I	21	-3.02498	7.81047	-7.97378	9.03848e-05	0.0156594	2.05073
8519	ENSG00000185885	IFITM1	interferon induced transmembrane protein 1		I	22	-3.07906	7.1228	-6.90164	0.0002253	0.0256234	1.12437
10537	NA	UBD	ubiquitin D		I	11	-3.34178	6.97642	-8.53959	5.80823e-05	0.0126674	2.49132
6364	ENSG00000115009	CCL20	chemokine (C-C motif) ligand 20	Secreted	I	7	-3.50328	7.20949	-7.82996	0.000101556	0.0163709	1.93369
4318	ENSG00000100985	MMP9	matrix metallopeptidase 9 (gelatinase B, 92kDa gelatinase, 92kDa type IV collagenase)	peptidase	I	11	-3.64297	7.44277	-13.6802	2.50455e-06	0.00193456	5.40024
6347	ENSG00000108691	CCL2	chemokine (C-C motif) ligand 2	kinase	I	10	-4.20256	6.52011	-17.7355	4.21945e-07	0.000651835	6.80274
2634	ENSG00000162645	GBP2	guanylate binding protein 2, interferon-inducible	GTPase	I	19	-0.704268	6.37144	-5.64261	0.000765587	0.0502018	-0.141773
29914	ENSG00000120942	UBIAD1	UbiA prenyltransferase domain containing 1		NI	33	0.500924	4.98499	5.64162	0.000766377	0.0502018	-0.142849
11001	ENSG00000140284	SLC27A2	solute carrier family 27 (fatty acid transporter), member 2		I	10	-0.897782	8.343	-5.63419	0.000772363	0.0503413	-0.150969
50486	ENSG00000123689	G0S2	G0/G1 switch 2	Secreted	I	25	-1.12667	7.92682	-5.63218	0.000773987	0.0503413	-0.153161
54467	ENSG00000001629	ANKIB1	ankyrin repeat and IBR domain containing 1		NI	33	0.657886	5.51826	5.62362	0.000780961	0.0503413	-0.162525
433	ENSG00000161944	ASGR2	asialoglycoprotein receptor 2		I	20	-0.983744	8.06444	-5.62216	0.000782154	0.0503413	-0.164117
8310	ENSG00000087008	ACOX3	acyl-CoA oxidase 3, pristanoyl		I	11	-1.39915	6.63202	-5.61592	0.000787293	0.0503413	-0.170954
56888	ENSG00000176407	KCMF1	potassium channel modulatory factor 1	ion channel	NI	33	0.418049	4.48075	5.61573	0.000787446	0.0503413	-0.171157
10641	ENSG00000114388	NPRL2	nitrogen permease regulator-like 2 (S. cerevisiae)		NI	32	1.31926	6.37013	5.61564	0.000787517	0.0503413	-0.171251
1545	ENSG00000138061	CYP1B1	cytochrome P450, family 1, subfamily B, polypeptide 1		I	55	-0.652004	6.17007	-5.60911	0.00079294	0.0505138	-0.178416
3383	ENSG00000090339	ICAM1	intercellular adhesion molecule 1		NI	30	-0.455845	4.24689	-5.59913	0.000801292	0.0508711	-0.189355
10457	ENSG00000136235	GPNMB	glycoprotein (transmembrane) nmb		I	43	-1.50787	7.84593	-5.59282	0.000806631	0.0510352	-0.196289
3557	ENSG00000136689	IL1RN	interleukin 1 receptor antagonist	Secreted	I	22	-0.83737	5.63314	-5.58372	0.000814395	0.0511057	-0.206292
23203	ENSG00000165688	PMPCA	peptidase (mitochondrial processing) alpha	peptidase	I	10	0.588247	7.14882	5.5822	0.000815698	0.0511057	-0.207962
158056	ENSG00000177943	MAMDC4	MAM domain containing 4		NI	16	0.49355	4.25573	5.58183	0.000816016	0.0511057	-0.208368
79753	ENSG00000163877	SNIP1	Smad nuclear interacting protein 1		NI	43	0.404163	3.87324	5.55945	0.000835505	0.0521502	-0.23302
64782	ENSG00000181026	AEN	apoptosis enhancing nuclease		NI	11	0.899442	5.98177	5.54921	0.000844601	0.052541	-0.24433
330	ENSG00000023445	BIRC3	baculoviral IAP repeat containing 3	Secreted	NI	33	-0.868304	4.74403	-5.54108	0.000851901	0.0527382	-0.253322
23479	ENSG00000136003	ISCU	iron-sulfur cluster assembly enzyme		NI	49	0.468898	4.15738	5.53935	0.00085346	0.0527382	-0.255232
140809	ENSG00000271303	SRXN1	sulfiredoxin 1		I	10	1.34338	8.8366	5.52366	0.000867769	0.0534442	-0.272604
3995	ENSG00000221968	FADS3	fatty acid desaturase 3		NI	10	-0.796478	5.10489	-5.51201	0.000878576	0.0539306	-0.285537
3122	NA	HLA-DRA	major histocompatibility complex, class II, DR alpha	Secreted	I	31	-2.28584	8.84437	-5.50413	0.000885964	0.0540133	-0.294289
3801	NA	KIFC3	kinesin family member C3		NI	56	-0.510945	4.84867	-5.50231	0.000887681	0.0540133	-0.296312
27230	ENSG00000120742	SERP1	stress-associated endoplasmic reticulum protein 1		I	49	1.01091	7.22734	5.50127	0.000888664	0.0540133	-0.29747
5884	NA	RAD17	RAD17 homolog (S. pombe)		NI	18	1.03424	5.26827	5.49303	0.000896488	0.0543107	-0.306631
1118	ENSG00000133063	CHIT1	chitinase 1 (chitotriosidase)	Secreted	I	11	-1.00446	5.13202	-5.48815	0.00090116	0.054416	-0.312064
7918	NA	GPANK1	G patch domain and ankyrin repeats 1		NI	22	0.919969	4.9379	5.45623	0.000932397	0.0561194	-0.347689
81555	ENSG00000145817	YIPF5	Yip1 domain family, member 5		I	33	1.30284	6.41953	5.44461	0.00094407	0.0564925	-0.360699
11234	ENSG00000110756	HPS5	Hermansky-Pudlak syndrome 5		I	31	1.37517	6.87003	5.44399	0.000944691	0.0564925	-0.361386
2159	ENSG00000126218	F10	coagulation factor X	peptidase	I	11	-1.20091	6.43742	-5.44072	0.00094801	0.0565087	-0.365054
27289	ENSG00000172602	RND1	Rho family GTPase 1	GTPase	I	22	-0.63791	5.23661	-5.43492	0.000953928	0.0566792	-0.371562
3371	ENSG00000041982	TNC	tenascin C	Secreted	NI	39	-0.990379	4.18719	-5.41861	0.000970772	0.0574958	-0.389869
80896	ENSG00000135838	NPL	N-acetylneuraminate pyruvate lyase (dihydrodipicolinate synthase)		NI	20	-0.654676	4.3506	-5.41296	0.000976683	0.0576616	-0.396218
148423	ENSG00000162642	C1orf52	chromosome 1 open reading frame 52		NI	33	0.919744	5.33991	5.40229	0.000987962	0.0581423	-0.408229
1460	NA	CSNK2B	casein kinase 2, beta polypeptide	kinase	I	40	0.582128	7.04011	5.39051	0.00100058	0.0585924	-0.421511
3310	ENSG00000173110	HSPA6	heat shock 70kDa protein 6 (HSP70B')		I	11	1.61736	4.94797	5.38926	0.00100193	0.0585924	-0.422919
55830	ENSG00000016864	GLT8D1	glycosyltransferase 8 domain containing 1		I	21	1.16229	6.5931	5.37493	0.00101755	0.0592245	-0.439102
91694	ENSG00000154359	LONRF1	LON peptidase N-terminal domain and ring finger 1	peptidase	NI	33	0.869521	4.5576	5.3735	0.00101913	0.0592245	-0.440726
79269	ENSG00000122741	DCAF10	DDB1 and CUL4 associated factor 10	Secreted	NI	22	0.84951	5.842	5.36993	0.00102306	0.0592674	-0.444759
10957	ENSG00000146278	PNRC1	proline-rich nuclear receptor coactivator 1		I	21	0.386926	7.36845	5.36419	0.00102943	0.0594504	-0.451251
92292	ENSG00000166840	GLYATL1	glycine-N-acyltransferase-like 1		I	26	-0.956471	6.31037	-5.34501	0.00105104	0.060269	-0.472991
3475	ENSG00000006652	IFRD1	interferon-related developmental regulator 1		I	9	1.78628	6.4522	5.34366	0.00105259	0.060269	-0.474532
728	ENSG00000197405	C5AR1	complement component 5a receptor 1	G-protein coupled receptor	NI	21	-0.327296	3.79365	-5.34298	0.00105336	0.060269	-0.475298
3263	ENSG00000110169	HPX	hemopexin	Secreted	I	19	-0.869482	9.47921	-5.33	0.0010683	0.0609359	-0.490043
427	ENSG00000104763	ASAH1	N-acylsphingosine amidohydrolase (acid ceramidase) 1	Secreted	I	52	-0.835205	6.64747	-5.3101	0.00109168	0.0620786	-0.512709
79101	ENSG00000166012	TAF1D	TATA box binding protein (TBP)-associated factor, RNA polymerase I, D, 41kDa		NI	10	1.27193	5.46838	5.27973	0.00112845	0.0639205	-0.547394
55621	ENSG00000104907	TRMT1	tRNA methyltransferase 1 homolog (S. cerevisiae)	Secreted	NI	9	0.903827	4.14796	5.27769	0.00113097	0.0639205	-0.54973
302	ENSG00000182718	ANXA2	annexin A2		I	42	-0.73537	7.91632	-5.27238	0.00113755	0.0640589	-0.555808
5191	ENSG00000112357	PEX7	peroxisomal biogenesis factor 7		NI	9	1.11668	5.51994	5.27016	0.00114033	0.0640589	-0.558362
5718	ENSG00000197170	PSMD12	proteasome (prosome, macropain) 26S subunit, non-ATPase, 12		I	18	0.595978	7.31248	5.26644	0.00114498	0.0641256	-0.562621
9056	ENSG00000155465	SLC7A7	solute carrier family 7 (amino acid transporter light chain, y+L system), member 7	transporter	NI	9	-1.40463	5.09846	-5.25831	0.00115522	0.0645047	-0.571954
6729	ENSG00000100883	SRP54	signal recognition particle 54kDa		I	16	1.18149	6.82911	5.25468	0.00115982	0.0645671	-0.576116
57393	ENSG00000147003	TMEM27	transmembrane protein 27	peptidase	I	11	-1.70916	7.85454	-5.25037	0.00116533	0.064679	-0.581072
290	ENSG00000166825	ANPEP	alanyl (membrane) aminopeptidase	peptidase	I	20	-1.1594	7.31975	-5.24587	0.00117108	0.0648047	-0.586236
133686	ENSG00000152620	NADK2	NAD kinase 2, mitochondrial	kinase	I	63	0.852357	6.55018	5.24121	0.0011771	0.0649437	-0.591603
56948	ENSG00000100445	SDR39U1	short chain dehydrogenase/reductase family 39U, member 1		I	22	0.662718	5.98833	5.23713	0.00118239	0.0650418	-0.596299
2888	ENSG00000115290	GRB14	growth factor receptor-bound protein 14		I	21	-1.03609	5.88276	-5.22541	0.00119771	0.0656573	-0.609791
8564	ENSG00000117009	KMO	kynurenine 3-monooxygenase (kynurenine 3-hydroxylase)	Secreted	I	20	-0.627607	5.44724	-5.22318	0.00120066	0.0656573	-0.612364
154661	ENSG00000105784	RUNDC3B	RUN domain containing 3B		I	22	1.01108	4.89706	5.21155	0.00121613	0.0663079	-0.625782
23753	ENSG00000128228	SDF2L1	stromal cell-derived factor 2-like 1		I	10	0.894297	6.7514	5.20379	0.00122659	0.0666819	-0.634753
5431	ENSG00000047315	POLR2B	polymerase (RNA) II (DNA directed) polypeptide B, 140kDa		I	8	0.430112	8.05329	5.19859	0.00123364	0.0668692	-0.64076
23344	ENSG00000139641	ESYT1	extended synaptotagmin-like protein 1		I	9	-0.825853	8.34286	-5.19119	0.00124377	0.0672216	-0.649328
140862	ENSG00000101230	ISM1	isthmin 1, angiogenesis inhibitor		NI	11	-0.822865	5.20395	-5.18845	0.00124754	0.0672292	-0.652497
100130311	ENSG00000205710	C17orf107	chromosome 17 open reading frame 107		NI	11	1.19119	4.49399	5.18157	0.00125707	0.0675467	-0.660477
3950	ENSG00000145826	LECT2	leukocyte cell-derived chemotaxin 2	Secreted	I	8	-3.27702	8.29408	-5.16173	0.00128501	0.068848	-0.683511
79139	ENSG00000136986	DERL1	derlin 1		I	32	0.641962	6.84283	5.15723	0.00129143	0.0689929	-0.688739
3484	ENSG00000146678	IGFBP1	insulin-like growth factor binding protein 1	Secreted	I	11	1.57478	9.82218	5.13721	0.00132047	0.0702533	-0.712048
7277	ENSG00000127824	TUBA4A	tubulin, alpha 4a	GTPase	I	20	-1.3139	8.32513	-5.13576	0.0013226	0.0702533	-0.713741
2170	ENSG00000121769	FABP3	fatty acid binding protein 3, muscle and heart (mammary-derived growth inhibitor)	transporter	NI	9	-1.74927	5.29734	-5.12666	0.00133607	0.0707247	-0.724367
84706	ENSG00000166123	GPT2	glutamic pyruvate transaminase (alanine aminotransferase) 2		I	21	0.822623	5.68303	5.12462	0.00133911	0.0707247	-0.726744
9581	ENSG00000138078	PREPL	prolyl endopeptidase-like	peptidase	NI	52	0.608342	4.5437	5.10943	0.00136198	0.0716774	-0.744505
1365	NA	CLDN3	claudin 3		NI	10	0.616932	4.29425	5.10582	0.00136748	0.0716774	-0.748728
151473	ENSG00000163053	SLC16A14	solute carrier family 16, member 14	transporter	NI	19	0.352829	3.92077	5.105	0.00136874	0.0716774	-0.749697
3627	ENSG00000169245	CXCL10	chemokine (C-X-C motif) ligand 10	Secreted	I	11	-2.10894	5.44143	-5.10161	0.00137393	0.0717465	-0.753665
9821	ENSG00000023287	RB1CC1	RB1-inducible coiled-coil 1		I	20	0.654297	6.2432	5.08941	0.0013928	0.072246	-0.767964
3091	ENSG00000100644	HIF1A	hypoxia inducible factor 1, alpha subunit (basic helix-loop-helix transcription factor)		I	77	-1.2689	5.81194	-5.08929	0.00139298	0.072246	-0.7681
1512	ENSG00000103811	CTSH	cathepsin H	peptidase	I	10	-1.03027	8.37976	-5.08447	0.00140052	0.072246	-0.773765
54980	ENSG00000115998	C2orf42	chromosome 2 open reading frame 42		NI	11	0.755309	5.46709	5.08311	0.00140266	0.072246	-0.775364
116844	ENSG00000171236	LRG1	leucine-rich alpha-2-glycoprotein 1	Secreted	I	22	-1.57401	8.40789	-5.07824	0.00141033	0.072246	-0.781085
16	ENSG00000090861	AARS	alanyl-tRNA synthetase		NI	21	0.668561	6.41549	5.07402	0.00141701	0.072246	-0.786037
5340	ENSG00000122194	PLG	plasminogen	peptidase	I	23	-1.53164	7.3335	-5.07384	0.00141729	0.072246	-0.78625
26232	ENSG00000116661	FBXO2	F-box protein 2	Secreted	I	30	-1.0048	6.43706	-5.07374	0.00141745	0.072246	-0.786364
6289	ENSG00000134339	SAA2	serum amyloid A2	Secreted	I	16	-0.87378	4.60305	-5.06721	0.00142787	0.072246	-0.794049
7706	ENSG00000121060	TRIM25	tripartite motif containing 25		NI	22	0.775441	4.76207	5.06692	0.00142834	0.072246	-0.794393
113675	ENSG00000139410	SDSL	serine dehydratase-like		I	11	0.942428	6.69094	5.06679	0.00142855	0.072246	-0.794544
3080	ENSG00000080910	CFHR2	complement factor H-related 2	Secreted	I	10	-1.52592	7.61359	-5.06572	0.00143027	0.072246	-0.795805
252995	ENSG00000160097	FNDC5	fibronectin type III domain containing 5		NI	53	-0.501584	4.32468	-5.05905	0.00144101	0.0724854	-0.803658
3075	ENSG00000000971	CFH	complement factor H	Secreted	I	12	-2.33333	8.9401	-5.05793	0.00144283	0.0724854	-0.804976
3699	ENSG00000162267	ITIH3	inter-alpha-trypsin inhibitor heavy chain 3		I	10	-1.18026	10.9651	-5.03891	0.00147401	0.07336	-0.827406
23220	ENSG00000110042	DTX4	deltex 4, E3 ubiquitin ligase		I	8	-1.2333	6.42255	-5.03815	0.00147528	0.07336	-0.828306
1643	ENSG00000134574	DDB2	damage-specific DNA binding protein 2, 48kDa		NI	15	-0.80332	4.72631	-5.03733	0.00147665	0.07336	-0.829282
54504	ENSG00000106066	CPVL	carboxypeptidase, vitellogenic-like	peptidase	I	11	-1.06215	5.26538	-5.03623	0.00147847	0.07336	-0.830576
140461	ENSG00000177981	ASB8	ankyrin repeat and SOCS box containing 8		NI	33	0.439776	4.456	5.03388	0.0014824	0.07336	-0.833359
29968	ENSG00000135069	PSAT1	phosphoserine aminotransferase 1		I	27	0.773143	6.96765	5.03293	0.00148398	0.07336	-0.834476
545	ENSG00000175054	ATR	ATR serine/threonine kinase	kinase	NI	8	0.448556	4.32727	5.02298	0.00150072	0.0739904	-0.846247
50640	ENSG00000135241	PNPLA8	patatin-like phospholipase domain containing 8		I	30	0.762215	6.80437	5.01685	0.00151114	0.0743062	-0.853502
1728	ENSG00000181019	NQO1	NAD(P)H dehydrogenase, quinone 1		I	22	-1.17582	5.79461	-4.98337	0.00156947	0.0768892	-0.893244
9818	ENSG00000139496	NUPL1	nucleoporin like 1		NI	28	0.358962	3.98926	4.98197	0.00157196	0.0768892	-0.894908
9933	ENSG00000080608	KIAA0020	KIAA0020		NI	7	0.548288	4.86343	4.97943	0.0015765	0.0769084	-0.897935
57178	ENSG00000108175	ZMIZ1	zinc finger, MIZ-type containing 1	Secreted	NI	21	-0.724826	4.87664	-4.97332	0.00158747	0.07724	-0.905208
92255	ENSG00000164187	LMBRD2	LMBR1 domain containing 2		NI	20	0.351206	3.79823	4.96414	0.00160409	0.0776418	-0.916143
54928	ENSG00000104331	IMPAD1	inositol monophosphatase domain containing 1	Secreted	NI	55	0.360721	4.54412	4.96414	0.0016041	0.0776418	-0.916147
3250	ENSG00000261701	HPR	haptoglobin-related protein	peptidase	I	11	-1.77802	5.84697	-4.96032	0.00161107	0.0777761	-0.920698
1361	ENSG00000080618	CPB2	carboxypeptidase B2 (plasma)	peptidase	I	10	-2.01451	9.242	-4.95714	0.00161691	0.077855	-0.924492
9878	ENSG00000092203	TOX4	TOX high mobility group box family member 4		NI	30	0.861914	4.83092	4.95164	0.00162706	0.078141	-0.931061
1	ENSG00000121410	A1BG	alpha-1-B glycoprotein	Secreted	I	11	-1.05372	9.13136	-4.94926	0.00163148	0.0781508	-0.933909
5909	ENSG00000076864	RAP1GAP	RAP1 GTPase activating protein	GTPase	NI	11	1.07395	5.56172	4.94045	0.00164793	0.0787155	-0.944438
84649	ENSG00000062282	DGAT2	diacylglycerol O-acyltransferase 2		I	18	-0.668254	5.84353	-4.93841	0.00165176	0.0787155	-0.946876
5937	ENSG00000153250	RBMS1	RNA binding motif, single stranded interacting protein 1		NI	8	-0.821649	5.04849	-4.93607	0.00165617	0.0787232	-0.949673
9451	ENSG00000172071	EIF2AK3	eukaryotic translation initiation factor 2-alpha kinase 3	kinase	NI	31	0.732595	4.49101	4.91531	0.0016959	0.0804056	-0.974557
3512	ENSG00000132465	IGJ	immunoglobulin J polypeptide, linker protein for immunoglobulin alpha and mu polypeptides	Secreted	NI	20	-0.813748	4.45801	-4.90538	0.00171528	0.0807901	-0.986483
140885	ENSG00000198053	SIRPA	signal-regulatory protein alpha		NI	20	-0.590213	5.01061	-4.90455	0.0017169	0.0807901	-0.98748
3248	ENSG00000164120	HPGD	hydroxyprostaglandin dehydrogenase 15-(NAD)	G-protein coupled receptor	I	83	-1.29978	5.80281	-4.90445	0.00171708	0.0807901	-0.987589
23705	ENSG00000182985	CADM1	cell adhesion molecule 1		NI	54	-0.758504	5.22801	-4.89244	0.00174088	0.0817022	-1.00204
115701	ENSG00000198796	ALPK2	alpha-kinase 2	kinase	I	11	-1.37877	4.94323	-4.88802	0.00174973	0.081736	-1.00736
2212	ENSG00000143226	FCGR2A	Fc fragment of IgG, low affinity IIa, receptor (CD32)		NI	10	-0.895427	5.03393	-4.88768	0.00175042	0.081736	-1.00777
245972	ENSG00000147614	ATP6V0D2	ATPase, H+ transporting, lysosomal 38kDa, V0 subunit d2	transporter	NI	20	0.971041	4.27778	4.88491	0.00175597	0.081768	-1.0111
4152	ENSG00000141644	MBD1	methyl-CpG binding domain protein 1		NI	72	0.313571	4.41035	4.88295	0.00175992	0.081768	-1.01346
3673	ENSG00000164171	ITGA2	integrin, alpha 2 (CD49B, alpha 2 subunit of VLA-2 receptor)		NI	22	-0.352553	3.88255	-4.86977	0.00178678	0.0828083	-1.02936
9541	ENSG00000138433	CIR1	corepressor interacting with RBPJ, 1		NI	10	0.847866	4.99011	4.86454	0.00179755	0.0829578	-1.03567
4067	ENSG00000254087	LYN	LYN proto-oncogene, Src family tyrosine kinase	kinase	NI	32	-0.656112	5.83012	-4.86217	0.00180245	0.0829578	-1.03853
79961	ENSG00000162777	DENND2D	DENN/MADD domain containing 2D		I	9	-0.375496	6.71248	-4.8617	0.00180343	0.0829578	-1.0391
151126	ENSG00000144331	ZNF385B	zinc finger protein 385B		NI	29	0.364621	3.99974	4.84572	0.00183695	0.0841562	-1.05844
128346	ENSG00000143110	C1orf162	chromosome 1 open reading frame 162		NI	11	-1.68265	5.67254	-4.84298	0.00184276	0.0841562	-1.06175
163059	ENSG00000197647	ZNF433	zinc finger protein 433		NI	11	0.572378	4.26772	4.84282	0.0018431	0.0841562	-1.06195
4070	ENSG00000184292	TACSTD2	tumor-associated calcium signal transducer 2		I	19	-0.633009	5.65351	-4.83981	0.00184951	0.0842412	-1.06559
55075	ENSG00000137831	UACA	uveal autoantigen with coiled-coil domains and ankyrin repeats		NI	39	-0.678369	4.42663	-4.83386	0.00186225	0.0845452	-1.0728
64924	ENSG00000145740	SLC30A5	solute carrier family 30 (zinc transporter), member 5	transporter	NI	58	0.619378	4.89111	4.83244	0.0018653	0.0845452	-1.07452
6503	ENSG00000155926	SLA	Src-like-adaptor		NI	33	-0.660132	4.16807	-4.8287	0.00187337	0.0847039	-1.07906
2919	ENSG00000163739	CXCL1	chemokine (C-X-C motif) ligand 1 (melanoma growth stimulating activity, alpha)	Secreted	NI	27	-0.686864	4.29482	-4.82233	0.00188723	0.0851228	-1.08679
286077	NA	FAM83H	family with sequence similarity 83, member H		I	22	-0.772669	5.79969	-4.80468	0.00192619	0.0865351	-1.10825
23531	ENSG00000108960	MMD	monocyte to macrophage differentiation-associated		NI	20	-0.878134	5.52409	-4.80392	0.00192788	0.0865351	-1.10917
29107	ENSG00000132661	NXT1	nuclear transport factor 2-like export factor 1		I	6	1.60604	6.17428	4.79872	0.00193953	0.0868477	-1.1155
712	ENSG00000173372	C1QA	complement component 1, q subcomponent, A chain	Secreted	I	10	-0.942496	4.66495	-4.78864	0.00196236	0.0876582	-1.12779
4043	ENSG00000163956	LRPAP1	low density lipoprotein receptor-related protein associated protein 1	Secreted	I	22	-0.60458	7.15176	-4.78552	0.00196947	0.0877646	-1.13159
6446	ENSG00000118515	SGK1	serum/glucocorticoid regulated kinase 1	kinase	I	44	-0.691221	6.16468	-4.76552	0.00201582	0.0896144	-1.15602
1192	NA	CLIC1	chloride intracellular channel 1	ion channel	I	22	-0.609242	10.1058	-4.76277	0.00202229	0.0896869	-1.15939
58526	ENSG00000165175	MID1IP1	MID1 interacting protein 1		I	11	-0.818676	5.65864	-4.75954	0.00202992	0.0897889	-1.16334
9957	ENSG00000002587	HS3ST1	heparan sulfate (glucosamine) 3-O-sulfotransferase 1		NI	20	-0.631378	4.12146	-4.7577	0.00203427	0.0897889	-1.16559
10267	ENSG00000132329	RAMP1	receptor (G protein-coupled) activity modifying protein 1	transporter	I	11	-1.15364	7.20194	-4.7478	0.00205789	0.0906158	-1.17772
4323	ENSG00000157227	MMP14	matrix metallopeptidase 14 (membrane-inserted)	peptidase	NI	42	-0.423249	4.23085	-4.73921	0.00207863	0.091312	-1.18825
55249	ENSG00000163374	YY1AP1	YY1 associated protein 1		NI	54	0.476081	4.88719	4.73487	0.00208922	0.0915602	-1.19359
8886	ENSG00000088205	DDX18	DEAD (Asp-Glu-Ala-Asp) box polypeptide 18		I	14	1.03455	5.59363	4.72834	0.00210522	0.0917334	-1.20161
63933	NA	MCUR1	mitochondrial calcium uniporter regulator 1	Secreted	I	8	0.963876	6.30859	4.72677	0.0021091	0.0917334	-1.20354
11326	ENSG00000155659	VSIG4	V-set and immunoglobulin domain containing 4		I	30	-0.94811	4.29744	-4.7263	0.00211026	0.0917334	-1.20412
5627	ENSG00000184500	PROS1	protein S (alpha)	Secreted	I	17	-1.21913	6.50798	-4.7252	0.00211297	0.0917334	-1.20546
2021	ENSG00000167136	ENDOG	endonuclease G		I	11	-0.896905	6.0598	-4.71632	0.00213507	0.0924763	-1.21639
5775	ENSG00000088179	PTPN4	protein tyrosine phosphatase, non-receptor type 4 (megakaryocyte)	phosphoprotein phosphatase	NI	9	0.898106	5.57118	4.71036	0.00215003	0.09261	-1.22373
6695	ENSG00000152377	SPOCK1	sparc/osteonectin, cwcv and kazal-like domains proteoglycan (testican) 1	Secreted	NI	11	-0.816008	4.0568	-4.70981	0.00215142	0.09261	-1.22441
7852	ENSG00000121966	CXCR4	chemokine (C-X-C motif) receptor 4	G-protein coupled receptor	I	44	-1.10165	5.48628	-4.70677	0.0021591	0.09261	-1.22815
55818	ENSG00000115548	KDM3A	lysine (K)-specific demethylase 3A		NI	29	0.648735	4.61168	4.70633	0.0021602	0.09261	-1.22869
3026	ENSG00000148702	HABP2	hyaluronan binding protein 2	peptidase	I	53	-0.990063	6.80319	-4.70518	0.00216313	0.09261	-1.23011
84034	ENSG00000132205	EMILIN2	elastin microfibril interfacer 2	Secreted	NI	11	-0.907724	4.24217	-4.70089	0.00217404	0.0928627	-1.2354
10409	ENSG00000176788	BASP1	brain abundant, membrane attached signal protein 1		I	31	-0.681719	6.03627	-4.69649	0.0021853	0.0931045	-1.24083
22822	ENSG00000139289	PHLDA1	pleckstrin homology-like domain, family A, member 1		I	44	-0.749743	5.22337	-4.69312	0.00219397	0.0931045	-1.24498
58472	ENSG00000137767	SQRDL	sulfide quinone reductase-like (yeast)	Secreted	I	10	-0.662494	7.97696	-4.69159	0.00219792	0.0931045	-1.24687
90410	NA	IFT20	intraflagellar transport 20		I	34	1.14653	6.59072	4.69086	0.00219979	0.0931045	-1.24777
54977	ENSG00000144659	SLC25A38	solute carrier family 25, member 38		I	7	0.883036	6.79234	4.68779	0.00220774	0.0932281	-1.25156
4814	ENSG00000131669	NINJ1	ninjurin 1		I	11	-1.09092	6.499	-4.6698	0.002255	0.0950071	-1.27381
124995	ENSG00000159111	MRPL10	mitochondrial ribosomal protein L10		NI	10	0.771035	6.26226	4.66763	0.00226076	0.095034	-1.27649
6883	ENSG00000120656	TAF12	TAF12 RNA polymerase II, TATA box binding protein (TBP)-associated factor, 20kDa		NI	10	1.00016	5.17529	4.66226	0.00227512	0.0954211	-1.28314
3913	ENSG00000172037	LAMB2	laminin, beta 2 (laminin S)	Secreted	I	10	-1.09728	6.05977	-4.65653	0.00229056	0.0956669	-1.29025
114799	NA	ESCO1	establishment of sister chromatid cohesion N-acetyltransferase 1		NI	22	0.549428	4.3517	4.65626	0.0022913	0.0956669	-1.29059
23099	ENSG00000169155	ZBTB43	zinc finger and BTB domain containing 43		NI	44	0.632001	4.91062	4.65088	0.00230588	0.0960594	-1.29726
1000	ENSG00000170558	CDH2	cadherin 2, type 1, N-cadherin (neuronal)		I	22	-1.49512	6.49035	-4.64459	0.00232309	0.0963478	-1.30507
7184	ENSG00000166598	HSP90B1	heat shock protein 90kDa beta (Grp94), member 1	Secreted	I	37	0.808322	9.03069	4.64455	0.0023232	0.0963478	-1.30512
1536	NA	CYBB	cytochrome b-245, beta polypeptide	ion channel	NI	41	-0.295982	4.00152	-4.64215	0.00232979	0.0964053	-1.30809
7133	ENSG00000028137	TNFRSF1B	tumor necrosis factor receptor superfamily, member 1B	Secreted	NI	32	-0.280474	3.94828	-4.63561	0.00234789	0.0967285	-1.31623
11019	ENSG00000121897	LIAS	lipoic acid synthetase		NI	36	0.308429	4.01963	4.63528	0.0023488	0.0967285	-1.31663
84527	ENSG00000188321	ZNF559	zinc finger protein 559		NI	33	0.406983	4.23082	4.63368	0.00235325	0.0967285	-1.31862
8836	ENSG00000137563	GGH	gamma-glutamyl hydrolase (conjugase, folylpolygammaglutamyl hydrolase)	peptidase	I	9	-0.87393	8.87665	-4.61969	0.00239258	0.0981276	-1.33604
57696	ENSG00000111364	DDX55	DEAD (Asp-Glu-Ala-Asp) box polypeptide 55		NI	37	0.480429	4.01472	4.61456	0.00240717	0.0985082	-1.34243
1043	ENSG00000169442	CD52	CD52 molecule	Secreted	I	20	-1.5402	7.85537	-4.61083	0.00241785	0.0986098	-1.34708
345778	ENSG00000177034	MTX3	metaxin 3		NI	22	0.374029	4.004	4.60998	0.0024203	0.0986098	-1.34814
80201	ENSG00000156510	HKDC1	hexokinase domain containing 1	kinase	I	31	1.22931	5.3346	4.60071	0.0024471	0.0994831	-1.35971
10330	ENSG00000257727	CNPY2	canopy FGF signaling regulator 2	Secreted	I	26	0.784964	7.25074	4.59784	0.00245544	0.099604	-1.36329
2335	ENSG00000115414	FN1	fibronectin 1	Secreted	I	67	-1.00843	9.01116	-4.58878	0.00248207	0.100311	-1.37462
3233	NA	HOXD4	homeobox D4		NI	11	-0.309375	3.85977	-4.58823	0.00248369	0.100311	-1.37531
10127	ENSG00000006194	ZNF263	zinc finger protein 263		NI	44	0.894059	4.74735	4.57969	0.00250907	0.101038	-1.38599
23210	ENSG00000070495	JMJD6	jumonji domain containing 6		NI	21	0.465898	4.33883	4.57715	0.00251667	0.101038	-1.38917
6877	ENSG00000148835	TAF5	TAF5 RNA polymerase II, TATA box binding protein (TBP)-associated factor, 100kDa		NI	11	0.976754	4.14458	4.57409	0.00252586	0.101038	-1.393
54555	ENSG00000105671	DDX49	DEAD (Asp-Glu-Ala-Asp) box polypeptide 49		NI	10	0.74819	4.89438	4.57303	0.00252906	0.101038	-1.39433
4192	ENSG00000110492	MDK	midkine (neurite growth-promoting factor 2)	Secreted	NI	36	0.525382	4.15321	4.5722	0.00253156	0.101038	-1.39537
60496	ENSG00000149313	AASDHPPT	aminoadipate-semialdehyde dehydrogenase-phosphopantetheinyl transferase		NI	29	0.522859	5.38796	4.57122	0.00253453	0.101038	-1.3966
1401	ENSG00000132693	CRP	C-reactive protein, pentraxin-related	Secreted	I	22	-2.02958	7.50131	-4.56946	0.00253986	0.101038	-1.39881
10981	ENSG00000118508	RAB32	RAB32, member RAS oncogene family		I	11	-1.17047	8.06243	-4.56364	0.00255757	0.101342	-1.40611
64081	ENSG00000108187	PBLD	phenazine biosynthesis-like protein domain containing		I	20	-1.03312	5.98264	-4.56335	0.00255843	0.101342	-1.40646
7078	ENSG00000100234	TIMP3	TIMP metallopeptidase inhibitor 3	Secreted	NI	31	-0.579742	4.76978	-4.55937	0.00257061	0.101398	-1.41146
51338	ENSG00000110079	MS4A4A	membrane-spanning 4-domains, subfamily A, member 4A		NI	25	-0.891362	4.29162	-4.55932	0.00257079	0.101398	-1.41153
5987	NA	TRIM27	tripartite motif containing 27	kinase	NI	33	0.425882	5.68406	4.55212	0.00259298	0.102057	-1.42056
6674	ENSG00000104450	SPAG1	sperm associated antigen 1		NI	22	0.552754	4.26576	4.54924	0.00260194	0.102192	-1.42419
6352	NA	CCL5	chemokine (C-C motif) ligand 5	Secreted	NI	26	-0.31764	4.15254	-4.54151	0.00262611	0.102924	-1.4339
966	ENSG00000085063	CD59	CD59 molecule, complement regulatory protein	Secreted	I	42	-0.788211	7.73013	-4.53835	0.00263607	0.102933	-1.43788
9123	ENSG00000141526	SLC16A3	solute carrier family 16 (monocarboxylate transporter), member 3	transporter	NI	33	-0.717404	4.54113	-4.53791	0.00263745	0.102933	-1.43843
28990	ENSG00000034533	ASTE1	asteroid homolog 1 (Drosophila)	Secreted	NI	10	0.379497	4.28232	4.53401	0.00264979	0.103197	-1.44334
54806	ENSG00000135541	AHI1	Abelson helper integration site 1		NI	41	0.469388	4.2251	4.52882	0.00266632	0.103458	-1.44987
63979	ENSG00000132436	FIGNL1	fidgetin-like 1		NI	11	0.462043	4.56594	4.52571	0.00267628	0.103458	-1.45379
6434	ENSG00000136527	TRA2B	transformer 2 beta homolog (Drosophila)		NI	96	0.566521	5.92772	4.52534	0.00267748	0.103458	-1.45426
80315	ENSG00000113742	CPEB4	cytoplasmic polyadenylation element binding protein 4		I	44	0.786336	5.61703	4.52493	0.0026788	0.103458	-1.45478
266812	ENSG00000177432	NAP1L5	nucleosome assembly protein 1-like 5		NI	33	0.47777	4.30676	4.51304	0.00271732	0.104529	-1.46978
55908	ENSG00000130173	C19orf80	chromosome 19 open reading frame 80	Secreted	I	10	-1.51095	9.68519	-4.5123	0.00271972	0.104529	-1.47071
54822	ENSG00000092439	TRPM7	transient receptor potential cation channel, subfamily M, member 7	ion channel	NI	21	0.290254	4.62149	4.51116	0.00272346	0.104529	-1.47215
9709	ENSG00000051108	HERPUD1	homocysteine-inducible, endoplasmic reticulum stress-inducible, ubiquitin-like domain member 1		I	32	1.84363	8.21707	4.50511	0.00274331	0.104963	-1.47979
55700	ENSG00000116871	MAP7D1	MAP7 domain containing 1		NI	44	-0.480558	4.48059	-4.50295	0.00275047	0.104963	-1.48253
3778	ENSG00000156113	KCNMA1	potassium large conductance calcium-activated channel, subfamily M, alpha member 1	ion channel	NI	62	-0.286642	4.03082	-4.50256	0.00275175	0.104963	-1.48301
5007	ENSG00000110048	OSBP	oxysterol binding protein		NI	53	0.471078	4.54481	4.49029	0.00279268	0.106305	-1.49853
51655	ENSG00000108551	RASD1	RAS, dexamethasone-induced 1	GTPase	I	11	-0.766707	5.45519	-4.48344	0.00281584	0.106967	-1.50721
80018	ENSG00000111300	NAA25	N(alpha)-acetyltransferase 25, NatB auxiliary subunit		NI	43	0.437164	4.23477	4.47893	0.00283121	0.107331	-1.51293
9780	ENSG00000103335	PIEZO1	piezo-type mechanosensitive ion channel component 1		I	11	-1.5216	6.26286	-4.47707	0.00283756	0.107352	-1.51529
8507	ENSG00000171617	ENC1	ectodermal-neural cortex 1 (with BTB domain)		NI	22	-0.408667	4.31344	-4.45795	0.00290383	0.109636	-1.53955
23480	ENSG00000132432	SEC61G	Sec61 gamma subunit	transporter	I	11	0.497544	10.3286	4.44904	0.00293533	0.1106	-1.55089
79782	ENSG00000114248	LRRC31	leucine rich repeat containing 31		NI	31	0.366376	3.84548	4.44215	0.00295992	0.111075	-1.55965
8470	ENSG00000154556	SORBS2	sorbin and SH3 domain containing 2		I	69	-0.544076	6.40544	-4.44215	0.00295993	0.111075	-1.55965
148398	ENSG00000187634	SAMD11	sterile alpha motif domain containing 11		NI	10	-0.420534	4.07224	-4.43001	0.00300381	0.112396	-1.57512
10885	ENSG00000065183	WDR3	WD repeat domain 3		NI	18	0.53272	4.03753	4.42906	0.00300726	0.112396	-1.57633
7436	ENSG00000147852	VLDLR	very low density lipoprotein receptor	Secreted	NI	11	1.10331	4.84017	4.42562	0.00301986	0.11264	-1.58072
115286	NA	SLC25A26	solute carrier family 25 (S-adenosylmethionine carrier), member 26	transporter	NI	20	0.520973	4.75458	4.41845	0.00304628	0.113177	-1.58987
375790	ENSG00000188157	AGRN	agrin		I	21	-0.45083	6.98513	-4.4184	0.00304646	0.113177	-1.58994
6621	ENSG00000165684	SNAPC4	small nuclear RNA activating complex, polypeptide 4, 190kDa	Secreted	NI	48	0.407417	4.50439	4.41388	0.00306323	0.113572	-1.5957
79144	ENSG00000125534	PPDPF	pancreatic progenitor cell differentiation and proliferation factor		I	10	1.23122	7.15918	4.40879	0.00308225	0.114049	-1.60221
51635	ENSG00000100612	DHRS7	dehydrogenase/reductase (SDR family) member 7	Secreted	I	19	-0.601853	8.03431	-4.40612	0.00309229	0.114193	-1.60563
221120	ENSG00000166199	ALKBH3	alkB, alkylation repair homolog 3 (E. coli)		NI	10	0.653928	4.90848	4.40449	0.00309844	0.114193	-1.60772
5106	ENSG00000100889	PCK2	phosphoenolpyruvate carboxykinase 2 (mitochondrial)		I	22	0.656146	5.40528	4.4015	0.00310974	0.114382	-1.61154
1266	ENSG00000117519	CNN3	calponin 3, acidic		I	11	-1.31046	7.64568	-4.39655	0.00312855	0.114465	-1.61788
4817	ENSG00000158793	NIT1	nitrilase 1		NI	48	0.49682	4.67733	4.39649	0.00312878	0.114465	-1.61796
3006	ENSG00000187837	HIST1H1C	histone cluster 1, H1c		I	11	-0.861402	6.169	-4.39603	0.00313052	0.114465	-1.61854
55125	ENSG00000101639	CEP192	centrosomal protein 192kDa		NI	10	0.602525	4.44013	4.3837	0.00317793	0.11597	-1.63434
10534	ENSG00000173465	SSSCA1	Sjogren syndrome/scleroderma autoantigen 1		I	11	1.95223	6.73142	4.38004	0.00319216	0.11626	-1.63903
1290	ENSG00000204262	COL5A2	collagen, type V, alpha 2	Secreted	NI	59	-0.27686	3.96066	-4.3776	0.00320169	0.116378	-1.64216
23011	ENSG00000080371	RAB21	RAB21, member RAS oncogene family		I	22	0.595256	6.64181	4.37194	0.00322391	0.116956	-1.64943
9631	ENSG00000113569	NUP155	nucleoporin 155kDa	Secreted	NI	9	0.389122	3.99195	4.36954	0.0032334	0.117072	-1.65252
51602	ENSG00000055044	NOP58	NOP58 ribonucleoprotein		I	19	1.03986	6.70596	4.36645	0.00324562	0.117285	-1.65648
54800	ENSG00000114796	KLHL24	kelch-like family member 24		NI	32	0.389068	4.58031	4.36179	0.00326418	0.11767	-1.66247
64429	ENSG00000023041	ZDHHC6	zinc finger, DHHC-type containing 6		NI	8	0.647365	4.59139	4.36059	0.00326897	0.11767	-1.66401
2717	NA	GLA	galactosidase, alpha		I	20	-0.639447	6.73419	-4.3584	0.00327776	0.117707	-1.66684
10007	ENSG00000113552	GNPDA1	glucosamine-6-phosphate deaminase 1		NI	22	0.468095	4.76795	4.35717	0.00328269	0.117707	-1.66841
7305	ENSG00000011600	TYROBP	TYRO protein tyrosine kinase binding protein	Secreted	I	18	-1.14997	8.15086	-4.34901	0.00331566	0.11866	-1.67892
80339	ENSG00000100344	PNPLA3	patatin-like phospholipase domain containing 3		I	11	-1.16156	7.42435	-4.34571	0.00332912	0.118912	-1.68317
5261	ENSG00000156873	PHKG2	phosphorylase kinase, gamma 2 (testis)	kinase	NI	30	0.582631	4.9006	4.33958	0.0033542	0.119538	-1.69106
3903	NA	LAIR1	leukocyte-associated immunoglobulin-like receptor 1		NI	39	-0.305897	3.9715	-4.33828	0.00335956	0.119538	-1.69274
5243	ENSG00000085563	ABCB1	ATP-binding cassette, sub-family B (MDR/TAP), member 1	transporter	I	16	0.971045	6.04028	4.33552	0.00337099	0.119715	-1.69631
90411	ENSG00000180398	MCFD2	multiple coagulation factor deficiency 2	Secreted	NI	35	0.958259	6.41259	4.32977	0.00339484	0.120332	-1.70372
7559	ENSG00000164631	ZNF12	zinc finger protein 12		NI	44	0.675923	4.96471	4.32762	0.00340385	0.120421	-1.7065
10038	ENSG00000129484	PARP2	poly (ADP-ribose) polymerase 2		NI	19	0.586028	5.01129	4.32524	0.00341382	0.120544	-1.70958
168544	ENSG00000181444	ZNF467	zinc finger protein 467		NI	11	-0.398867	4.50651	-4.31054	0.00347609	0.122509	-1.72857
133746	ENSG00000152409	JMY	junction mediating and regulatory protein, p53 cofactor		NI	21	0.42656	4.08562	4.30274	0.00350965	0.123309	-1.73866
23603	ENSG00000110880	CORO1C	coronin, actin binding protein, 1C		NI	55	-0.560452	5.63179	-4.30217	0.0035121	0.123309	-1.7394
731	ENSG00000157131	C8A	complement component 8, alpha polypeptide	Secreted	I	11	-1.10563	7.03633	-4.2976	0.00353196	0.123772	-1.74532
8291	ENSG00000135636	DYSF	dysferlin		NI	27	-0.433822	4.67972	-4.29289	0.00355255	0.124164	-1.75143
900	ENSG00000113328	CCNG1	cyclin G1		I	39	0.791845	4.72497	4.29198	0.00355653	0.124164	-1.7526
55596	ENSG00000033030	ZCCHC8	zinc finger, CCHC domain containing 8		NI	11	0.428723	5.21726	4.28523	0.00358629	0.124967	-1.76136
2194	ENSG00000169710	FASN	fatty acid synthase		I	7	-1.08155	6.18656	-4.28212	0.00360008	0.125213	-1.76539
1326	ENSG00000107968	MAP3K8	mitogen-activated protein kinase kinase kinase 8	kinase	NI	19	-0.395016	3.85185	-4.2733	0.00363958	0.126126	-1.77686
7408	ENSG00000125753	VASP	vasodilator-stimulated phosphoprotein		NI	9	-0.889783	4.96403	-4.27321	0.00363996	0.126126	-1.77697
3485	ENSG00000115457	IGFBP2	insulin-like growth factor binding protein 2, 36kDa	Secreted	I	11	-1.40202	6.87874	-4.26573	0.0036738	0.12703	-1.78669
134430	ENSG00000134987	WDR36	WD repeat domain 36		NI	33	0.503678	4.97539	4.26297	0.00368637	0.12703	-1.79028
2935	ENSG00000103342	GSPT1	G1 to S phase transition 1	GTPase	NI	52	-0.485018	5.97963	-4.26292	0.00368661	0.12703	-1.79034
51538	ENSG00000121766	ZCCHC17	zinc finger, CCHC domain containing 17		NI	52	0.71582	5.53952	4.25758	0.00371106	0.127053	-1.79729
2359	ENSG00000187474	FPR3	formyl peptide receptor 3	G-protein coupled receptor	NI	22	-0.91647	4.4249	-4.25739	0.00371196	0.127053	-1.79754
56950	ENSG00000143499	SMYD2	SET and MYND domain containing 2		I	11	-0.888551	8.11941	-4.25641	0.00371648	0.127053	-1.79882
81631	ENSG00000140941	MAP1LC3B	microtubule-associated protein 1 light chain 3 beta		I	15	1.39995	6.84815	4.25479	0.00372393	0.127053	-1.80093
27248	ENSG00000068912	ERLEC1	endoplasmic reticulum lectin 1	Secreted	I	21	0.908988	6.7673	4.25458	0.00372493	0.127053	-1.80121
3053	ENSG00000099937	SERPIND1	serpin peptidase inhibitor, clade D (heparin cofactor), member 1	Secreted	I	22	-1.48802	9.21101	-4.25383	0.00372838	0.127053	-1.80218
90637	ENSG00000178381	ZFAND2A	zinc finger, AN1-type domain 2A		I	9	1.61054	7.69485	4.25182	0.00373766	0.127135	-1.80479
7171	ENSG00000167460	TPM4	tropomyosin 4		NI	8	-1.05931	4.57716	-4.24847	0.00375325	0.127411	-1.80917
28984	ENSG00000102760	RGCC	regulator of cell cycle		I	11	-1.23771	5.00604	-4.24712	0.00375951	0.127411	-1.81092
93183	ENSG00000143315	PIGM	phosphatidylinositol glycan anchor biosynthesis, class M		NI	22	0.355845	4.1022	4.2452	0.00376849	0.127482	-1.81342
1363	ENSG00000109472	CPE	carboxypeptidase E	peptidase	I	19	-0.292255	4.91553	-4.243	0.00377879	0.127598	-1.81629
51409	ENSG00000114735	HEMK1	HemK methyltransferase family member 1	Secreted	NI	21	0.340753	4.1023	4.23663	0.00380882	0.128378	-1.82461
22824	ENSG00000164070	HSPA4L	heat shock 70kDa protein 4-like		NI	33	0.349208	3.9673	4.23428	0.00381994	0.128519	-1.82767
6838	NA	SURF6	surfeit 6		NI	11	0.608168	4.90867	4.23156	0.0038329	0.128722	-1.83123
5376	ENSG00000109099	PMP22	peripheral myelin protein 22		NI	22	-0.448861	4.16577	-4.22999	0.00384039	0.12874	-1.83328
29992	ENSG00000085514	PILRA	paired immunoglobin-like type 2 receptor alpha	Secreted	NI	27	-0.823022	4.50699	-4.22541	0.00386231	0.129206	-1.83926
283742	ENSG00000171262	FAM98B	family with sequence similarity 98, member B		NI	29	0.390043	4.36004	4.22305	0.00387367	0.129206	-1.84234
928	ENSG00000010278	CD9	CD9 molecule		I	59	-0.689666	7.69616	-4.22196	0.00387894	0.129206	-1.84377
2633	ENSG00000117228	GBP1	guanylate binding protein 1, interferon-inducible	GTPase	I	36	-0.856652	6.2178	-4.22088	0.00388413	0.129206	-1.84518
55240	ENSG00000115107	STEAP3	STEAP family member 3, metalloreductase		NI	33	-0.504209	4.91781	-4.21985	0.00388914	0.129206	-1.84653
4054	ENSG00000168056	LTBP3	latent transforming growth factor beta binding protein 3	Secreted	NI	39	-0.488525	4.58885	-4.21773	0.00389942	0.129316	-1.8493
56267	ENSG00000137944	CCBL2	cysteine conjugate-beta lyase 2		I	10	0.618024	6.0945	4.21174	0.00392859	0.129962	-1.85713
130535	ENSG00000155729	KCTD18	potassium channel tetramerization domain containing 18	ion channel	NI	33	0.552217	4.58735	4.21085	0.00393295	0.129962	-1.85829
5599	ENSG00000107643	MAPK8	mitogen-activated protein kinase 8	kinase	NI	29	0.260144	3.89609	4.20461	0.00396369	0.130603	-1.86647
5565	NA	PRKAB2	protein kinase, AMP-activated, beta 2 non-catalytic subunit		NI	32	0.329562	4.29583	4.2038	0.0039677	0.130603	-1.86754
54915	ENSG00000149658	YTHDF1	YTH domain family, member 1	Secreted	NI	20	0.427365	4.13436	4.20263	0.00397345	0.130603	-1.86906
4430	ENSG00000128641	MYO1B	myosin IB		I	20	-0.879823	7.77587	-4.19917	0.00399067	0.130937	-1.8736
58486	ENSG00000236287	ZBED5	zinc finger, BED-type containing 5		NI	11	0.941947	5.39882	4.18811	0.00404617	0.132523	-1.88811
9975	ENSG00000174738	NR1D2	nuclear receptor subfamily 1, group D, member 2	nuclear receptor	NI	43	0.298368	4.38594	4.17266	0.00412511	0.13487	-1.9084
128553	ENSG00000182463	TSHZ2	teashirt zinc finger homeobox 2		NI	50	-0.434016	4.63105	-4.16816	0.0041484	0.135393	-1.91431
89122	ENSG00000146833	TRIM4	tripartite motif containing 4		NI	42	0.348986	4.00251	4.15152	0.00423587	0.138005	-1.93623
84942	ENSG00000177082	WDR73	WD repeat domain 73		NI	21	0.375202	4.28317	4.14382	0.00427703	0.138552	-1.94638
9639	ENSG00000104728	ARHGEF10	Rho guanine nucleotide exchange factor (GEF) 10		NI	11	0.423334	4.04598	4.14356	0.00427844	0.138552	-1.94673
23333	ENSG00000173852	DPY19L1	dpy-19-like 1 (C. elegans)		NI	20	0.292054	4.21682	4.14242	0.00428454	0.138552	-1.94822
23383	ENSG00000129933	MAU2	MAU2 sister chromatid cohesion factor		NI	33	0.539873	5.13993	4.13977	0.00429883	0.138552	-1.95172
10621	ENSG00000132664	POLR3F	polymerase (RNA) III (DNA directed) polypeptide F, 39 kDa		NI	22	0.349567	3.82006	4.13955	0.00430002	0.138552	-1.95201
27286	ENSG00000102359	SRPX2	sushi-repeat containing protein, X-linked 2	Secreted	I	10	-0.976831	4.72398	-4.13881	0.00430403	0.138552	-1.95299
5216	ENSG00000108518	PFN1	profilin 1		NI	10	-1.01121	5.73051	-4.13863	0.00430499	0.138552	-1.95322
55022	ENSG00000153823	PID1	phosphotyrosine interaction domain containing 1	Secreted	I	33	-0.571123	4.77669	-4.13654	0.00431635	0.138677	-1.95599
57181	ENSG00000196950	SLC39A10	solute carrier family 39 (zinc transporter), member 10	transporter	NI	32	-0.333534	3.92783	-4.13508	0.00432426	0.13869	-1.95791
7337	ENSG00000114062	UBE3A	ubiquitin protein ligase E3A		I	18	0.487549	6.98911	4.12939	0.00435534	0.139446	-1.96544
10171	ENSG00000120158	RCL1	RNA terminal phosphate cyclase-like 1		I	9	0.771342	5.54391	4.12746	0.00436594	0.139544	-1.96799
3688	ENSG00000150093	ITGB1	integrin, beta 1 (fibronectin receptor, beta polypeptide, antigen CD29 includes MDF2, MSK12)		I	24	-1.25964	7.16964	-4.1251	0.00437888	0.139717	-1.9711
6470	ENSG00000176974	SHMT1	serine hydroxymethyltransferase 1 (soluble)		I	36	-0.713	6.93457	-4.12124	0.00440026	0.140158	-1.97621
1555	ENSG00000197408	CYP2B6	cytochrome P450, family 2, subfamily B, polypeptide 6	Secreted	NI	19	0.390947	3.95586	4.11406	0.00444023	0.141142	-1.9857
84792	ENSG00000178397	FAM220A	family with sequence similarity 220, member A		NI	11	0.424128	3.96696	4.11297	0.00444636	0.141142	-1.98715
694	ENSG00000133639	BTG1	B-cell translocation gene 1, anti-proliferative		I	31	-0.396803	7.74542	-4.11031	0.00446131	0.141374	-1.99068
722	ENSG00000123838	C4BPA	complement component 4 binding protein, alpha	Secreted	I	21	-0.867339	9.56188	-4.1074	0.00447767	0.141418	-1.99452
123264	ENSG00000186198	SLC51B	solute carrier family 51, beta subunit		NI	16	0.570895	4.31288	4.10716	0.00447902	0.141418	-1.99484
29101	ENSG00000160075	SSU72	SSU72 RNA polymerase II CTD phosphatase homolog (S. cerevisiae)	phosphoprotein phosphatase	NI	47	0.361762	5.53728	4.106	0.00448558	0.141418	-1.99637
3098	ENSG00000156515	HK1	hexokinase 1	kinase	NI	43	-0.348009	4.61457	-4.09958	0.00452209	0.142327	-2.00488
8501	ENSG00000149150	SLC43A1	solute carrier family 43 (amino acid system L transporter), member 1	transporter	I	11	1.48774	6.15902	4.09631	0.00454082	0.142674	-2.00922
7699	ENSG00000196387	ZNF140	zinc finger protein 140		NI	26	1.03878	5.5626	4.09349	0.00455702	0.142941	-2.01296
6819	ENSG00000198203	SULT1C2	sulfotransferase family, cytosolic, 1C, member 2		NI	31	0.351785	3.82759	4.08378	0.00461332	0.144186	-2.02585
7106	ENSG00000214063	TSPAN4	tetraspanin 4		I	39	-0.444355	5.85022	-4.08319	0.00461679	0.144186	-2.02664
26049	ENSG00000198780	FAM169A	family with sequence similarity 169, member A		NI	44	0.403445	3.98773	4.08159	0.00462613	0.144186	-2.02877
2636	ENSG00000164900	GBX1	gastrulation brain homeobox 1		NI	10	0.247212	3.81196	4.0813	0.00462784	0.144186	-2.02915
353322	ENSG00000186352	ANKRD37	ankyrin repeat domain 37		I	14	0.409394	4.09409	4.07791	0.00464773	0.144544	-2.03366
1556	ENSG00000256612	CYP2B7P	cytochrome P450, family 2, subfamily B, polypeptide 7, pseudogene		I	20	0.894136	4.96237	4.07636	0.00465688	0.144544	-2.03572
100130958	ENSG00000205078	SYCE1L	synaptonemal complex central element protein 1-like		NI	6	-0.422919	4.04481	-4.07537	0.00466271	0.144544	-2.03703
79611	ENSG00000111058	ACSS3	acyl-CoA synthetase short-chain family member 3		NI	30	0.371867	4.92112	4.07269	0.00467855	0.144623	-2.04059
29911	ENSG00000095066	HOOK2	hook microtubule-tethering protein 2		I	10	-0.711389	6.06186	-4.0723	0.00468086	0.144623	-2.04111
10208	ENSG00000132952	USPL1	ubiquitin specific peptidase like 1	peptidase	NI	11	0.529584	4.65425	4.06705	0.00471212	0.145347	-2.0481
122525	ENSG00000179476	C14orf28	chromosome 14 open reading frame 28		NI	22	0.401877	4.30787	4.05836	0.00476434	0.146556	-2.05967
3818	ENSG00000164344	KLKB1	kallikrein B, plasma (Fletcher factor) 1	peptidase	I	11	-0.526286	6.79179	-4.0579	0.00476714	0.146556	-2.06028
51706	ENSG00000159348	CYB5R1	cytochrome b5 reductase 1		NI	33	-0.432567	5.48929	-4.0559	0.00477926	0.146685	-2.06295
6277	ENSG00000197956	S100A6	S100 calcium binding protein A6		I	11	-1.50611	7.38623	-4.05016	0.00481421	0.147418	-2.0706
10287	ENSG00000171700	RGS19	regulator of G-protein signaling 19		NI	11	-0.813847	5.94506	-4.04937	0.00481903	0.147418	-2.07165
6573	ENSG00000173638	SLC19A1	solute carrier family 19 (folate transporter), member 1	transporter	NI	33	-0.260528	4.08031	-4.04355	0.00485484	0.1481	-2.07942
1513	ENSG00000143387	CTSK	cathepsin K	peptidase	NI	11	-1.16424	4.60214	-4.04315	0.0048573	0.1481	-2.07995
9868	ENSG00000154174	TOMM70A	translocase of outer mitochondrial membrane 70 homolog A (S. cerevisiae)	Secreted	NI	28	0.618777	5.78224	4.04147	0.00486769	0.148156	-2.08219
1794	ENSG00000134516	DOCK2	dedicator of cytokinesis 2		NI	11	-0.821509	4.74065	-4.04027	0.00487513	0.148156	-2.0838
8805	ENSG00000122779	TRIM24	tripartite motif containing 24		NI	25	0.57589	6.10585	4.03723	0.004894	0.148486	-2.08785
22889	ENSG00000132680	KIAA0907	KIAA0907		NI	24	0.601146	4.46104	4.03305	0.0049201	0.149034	-2.09343
9188	ENSG00000165732	DDX21	DEAD (Asp-Glu-Ala-Asp) box helicase 21		I	24	0.542451	7.70017	4.0308	0.0049342	0.149122	-2.09644
8460	ENSG00000169902	TPST1	tyrosylprotein sulfotransferase 1		I	11	-0.629987	5.08184	-4.03002	0.00493909	0.149122	-2.09748
6648	ENSG00000112096	SOD2	superoxide dismutase 2, mitochondrial		I	21	-1.79633	9.26129	-4.02726	0.00495651	0.149405	-2.10117
4292	ENSG00000076242	MLH1	mutL homolog 1		NI	21	0.721858	5.34888	4.02244	0.00498702	0.150043	-2.10761
79726	ENSG00000103091	WDR59	WD repeat domain 59		NI	26	0.348859	3.98125	4.02136	0.00499388	0.150043	-2.10905
57820	ENSG00000100814	CCNB1IP1	cyclin B1 interacting protein 1, E3 ubiquitin protein ligase		I	8	0.638406	7.17754	4.01944	0.00500614	0.150168	-2.11163
29	ENSG00000159842	ABR	active BCR-related		NI	39	-0.462662	4.51173	-4.01768	0.00501742	0.150263	-2.11399
57169	ENSG00000124201	ZNFX1	zinc finger, NFX1-type containing 1		NI	19	-0.586135	4.6919	-4.01561	0.00503065	0.150296	-2.11675
3693	ENSG00000082781	ITGB5	integrin, beta 5	Secreted	I	11	-0.50351	7.66505	-4.01399	0.00504105	0.150296	-2.11892
36	ENSG00000196177	ACADSB	acyl-CoA dehydrogenase, short/branched chain		I	21	0.610113	4.16822	4.01342	0.00504471	0.150296	-2.11968
29887	ENSG00000086300	SNX10	sorting nexin 10		NI	53	-0.67995	5.63634	-4.01246	0.00505094	0.150296	-2.12097
109	ENSG00000138031	ADCY3	adenylate cyclase 3		NI	11	-0.656815	4.449	-4.00162	0.00512128	0.152145	-2.13549
7247	ENSG00000211460	TSN	translin		NI	39	0.629174	5.21093	3.99415	0.00517042	0.153359	-2.14551
26097	ENSG00000160679	CHTOP	chromatin target of PRMT1		NI	30	0.462492	4.69631	3.98707	0.00521749	0.154023	-2.15502
8034	ENSG00000122912	SLC25A16	solute carrier family 25 (mitochondrial carrier), member 16	transporter	NI	30	0.351987	4.19827	3.9864	0.00522193	0.154023	-2.15591
4077	ENSG00000188554	NBR1	neighbor of BRCA1 gene 1		NI	53	0.629708	5.55446	3.98519	0.00523007	0.154023	-2.15754
124454	ENSG00000103356	EARS2	glutamyl-tRNA synthetase 2, mitochondrial		NI	43	0.325972	4.14331	3.98467	0.0052335	0.154023	-2.15823
140576	ENSG00000188643	S100A16	S100 calcium binding protein A16		NI	20	-0.496451	7.45539	-3.98455	0.00523437	0.154023	-2.1584
3735	ENSG00000065427	KARS	lysyl-tRNA synthetase		I	19	0.407126	9.16889	3.98011	0.00526421	0.154656	-2.16437
9210	NA	BMP15	bone morphogenetic protein 15	Secreted	NI	11	-0.338524	3.69246	-3.9775	0.00528181	0.154927	-2.16787
55850	ENSG00000053501	USE1	unconventional SNARE in the ER 1 homolog (S. cerevisiae)		NI	8	0.805475	5.42338	3.97463	0.00530128	0.155253	-2.17173
4478	ENSG00000147065	MSN	moesin		I	18	-1.48354	7.14809	-3.97209	0.00531856	0.155513	-2.17514
23036	ENSG00000188994	ZNF292	zinc finger protein 292		NI	50	0.345663	4.32654	3.9659	0.00536095	0.156506	-2.18347
25977	ENSG00000089818	NECAP1	NECAP endocytosis associated 1		NI	28	0.65395	5.12147	3.96373	0.00537592	0.156597	-2.1864
55092	ENSG00000171729	TMEM51	transmembrane protein 51		NI	11	-0.558215	4.1524	-3.963	0.00538095	0.156597	-2.18738
29015	ENSG00000134802	SLC43A3	solute carrier family 43, member 3		NI	36	-0.481767	4.70073	-3.95738	0.00541992	0.157483	-2.19495
57122	ENSG00000111581	NUP107	nucleoporin 107kDa	transporter	I	11	0.464264	5.70488	3.9538	0.00544487	0.157728	-2.19977
9406	ENSG00000132485	ZRANB2	zinc finger, RAN-binding domain containing 2		NI	29	0.778035	5.12932	3.95373	0.00544536	0.157728	-2.19986
256364	ENSG00000149499	EML3	echinoderm microtubule associated protein like 3		NI	11	-0.661356	6.39836	-3.94947	0.00547527	0.158347	-2.20561
10950	ENSG00000154640	BTG3	BTG family, member 3		I	11	0.99893	6.36177	3.94463	0.00550948	0.159088	-2.21214
79913	ENSG00000101442	ACTR5	ARP5 actin-related protein 5 homolog (yeast)		NI	11	0.431712	4.22804	3.93767	0.00555903	0.16027	-2.22153
64167	ENSG00000164308	ERAP2	endoplasmic reticulum aminopeptidase 2	peptidase	NI	30	-0.581028	4.88241	-3.93324	0.0055908	0.160935	-2.22751
221710	ENSG00000224531	SMIM13	small integral membrane protein 13		NI	43	0.334773	3.93418	3.92988	0.00561505	0.161173	-2.23204
1604	ENSG00000196352	CD55	CD55 molecule, decay accelerating factor for complement (Cromer blood group)	Secreted	NI	51	1.03557	5.69466	3.92947	0.00561805	0.161173	-2.2326
56833	ENSG00000158714	SLAMF8	SLAM family member 8		NI	22	-0.237122	3.91859	-3.92849	0.00562514	0.161173	-2.23393
25821	ENSG00000135297	MTO1	mitochondrial tRNA translation optimization 1		I	11	1.04606	5.67165	3.92636	0.00564058	0.161366	-2.2368
11199	ENSG00000109511	ANXA10	annexin A10		I	10	-1.27239	7.10604	-3.92281	0.00566645	0.161553	-2.2416
59	ENSG00000107796	ACTA2	actin, alpha 2, smooth muscle, aorta		I	11	-0.884574	6.24904	-3.92184	0.00567356	0.161553	-2.24291
5704	ENSG00000013275	PSMC4	proteasome (prosome, macropain) 26S subunit, ATPase, 4		NI	20	0.503863	5.98577	3.92156	0.00567563	0.161553	-2.2433
390	ENSG00000115963	RND3	Rho family GTPase 3	GTPase	I	33	-0.85349	5.60088	-3.92069	0.00568199	0.161553	-2.24447
3998	ENSG00000074695	LMAN1	lectin, mannose-binding, 1		NI	50	0.743431	5.94117	3.91551	0.00572009	0.162387	-2.25148
4125	ENSG00000104774	MAN2B1	mannosidase, alpha, class 2B, member 1	Secreted	NI	9	-0.526268	5.51224	-3.91348	0.00573506	0.162564	-2.25422
79054	ENSG00000144481	TRPM8	transient receptor potential cation channel, subfamily M, member 8	ion channel	NI	28	-0.372798	4.0883	-3.91042	0.0057578	0.162959	-2.25837
7088	ENSG00000196781	TLE1	transducin-like enhancer of split 1 (E(sp1) homolog, Drosophila)		I	7	-0.59472	7.40352	-3.9056	0.0057937	0.163414	-2.26489
8227	ENSG00000197976	AKAP17A	A kinase (PRKA) anchor protein 17A		NI	22	0.415893	4.1933	3.90418	0.0058044	0.163414	-2.26682
4595	ENSG00000132781	MUTYH	mutY homolog		NI	9	0.671183	4.22352	3.90405	0.00580537	0.163414	-2.267
717	NA	C2	complement component 2	peptidase	I	20	-0.969462	6.8584	-3.90355	0.00580912	0.163414	-2.26767
79135	ENSG00000184831	APOO	apolipoprotein O	transporter	I	5	-0.722044	6.55569	-3.89804	0.00585062	0.164331	-2.27514
79646	ENSG00000120137	PANK3	pantothenate kinase 3	kinase	NI	29	0.423274	4.47426	3.89392	0.00588192	0.164961	-2.28073
25855	ENSG00000174744	BRMS1	breast cancer metastasis suppressor 1		NI	48	0.469523	4.98232	3.89244	0.0058932	0.164967	-2.28274
93643	ENSG00000137221	TJAP1	tight junction associated protein 1 (peripheral)		NI	25	0.419358	4.38357	3.89155	0.00589993	0.164967	-2.28394
1543	ENSG00000140465	CYP1A1	cytochrome P450, family 1, subfamily A, polypeptide 1	Secreted	I	22	-0.630156	8.21642	-3.89025	0.00590992	0.164997	-2.28571
1317	ENSG00000136868	SLC31A1	solute carrier family 31 (copper transporter), member 1	transporter	I	18	0.891588	6.78565	3.88683	0.0059361	0.165197	-2.29034
8777	ENSG00000107186	MPDZ	multiple PDZ domain protein		I	44	0.931608	6.14274	3.88531	0.00594781	0.165197	-2.29241
8798	ENSG00000010219	DYRK4	dual-specificity tyrosine-(Y)-phosphorylation regulated kinase 4	kinase	NI	11	1.13814	6.69935	3.88525	0.00594825	0.165197	-2.29249
9076	ENSG00000163347	CLDN1	claudin 1		I	42	-1.0401	7.77535	-3.88467	0.00595271	0.165197	-2.29327
9128	ENSG00000136875	PRPF4	pre-mRNA processing factor 4		NI	31	0.403391	5.08191	3.88333	0.00596309	0.165237	-2.2951
60558	ENSG00000151806	GUF1	GUF1 GTPase homolog (S. cerevisiae)	GTPase	NI	31	0.323228	4.15987	3.87114	0.0060581	0.167375	-2.31167
23223	ENSG00000052749	RRP12	ribosomal RNA processing 12 homolog (S. cerevisiae)		NI	29	0.752385	4.3711	3.87111	0.00605828	0.167375	-2.3117
116496	ENSG00000135842	FAM129A	family with sequence similarity 129, member A		NI	33	0.273367	3.87426	3.86963	0.00606992	0.167447	-2.31371
23533	ENSG00000141506	PIK3R5	phosphoinositide-3-kinase, regulatory subunit 5		NI	22	-0.32583	4.08845	-3.86841	0.00607956	0.167463	-2.31538
84617	ENSG00000176014	TUBB6	tubulin, beta 6 class V	GTPase	NI	22	-0.637476	5.49135	-3.86398	0.00611466	0.16818	-2.32141
10199	ENSG00000124383	MPHOSPH10	M-phase phosphoprotein 10 (U3 small nucleolar ribonucleoprotein)		I	9	0.769419	6.54006	3.86129	0.00613601	0.168415	-2.32506
9563	ENSG00000049239	H6PD	hexose-6-phosphate dehydrogenase (glucose 1-dehydrogenase)	Secreted	NI	54	-1.02387	5.38797	-3.86062	0.00614135	0.168415	-2.32598
9354	NA	UBE4A	ubiquitination factor E4A		NI	24	0.548935	4.22456	3.85517	0.00618501	0.169271	-2.3334
3576	ENSG00000169429	CXCL8	chemokine (C-X-C motif) ligand 8	Secreted	I	25	-0.804299	7.51606	-3.85444	0.00619083	0.169271	-2.33438
10826	ENSG00000170271	FAXDC2	fatty acid hydroxylase domain containing 2	Secreted	NI	33	-0.296373	3.99356	-3.85297	0.00620272	0.169346	-2.3364
4316	ENSG00000137673	MMP7	matrix metallopeptidase 7 (matrilysin, uterine)	peptidase	NI	30	-0.359252	4.02869	-3.84937	0.00623182	0.169816	-2.3413
28986	ENSG00000187601	MAGEH1	melanoma antigen family H, 1		NI	11	0.989229	4.87015	3.84858	0.00623824	0.169816	-2.34238
4481	ENSG00000038945	MSR1	macrophage scavenger receptor 1	transporter	NI	95	-1.04042	5.04451	-3.84646	0.00625547	0.169903	-2.34527
2802	ENSG00000090615	GOLGA3	golgin A3	transporter	NI	73	0.374426	4.05023	3.84593	0.00625977	0.169903	-2.34599
89927	ENSG00000166780	C16orf45	chromosome 16 open reading frame 45		NI	22	-0.439842	3.95812	-3.84291	0.00628444	0.170323	-2.35011
2801	ENSG00000167110	GOLGA2	golgin A2		NI	26	0.384733	4.70079	3.83954	0.00631207	0.170648	-2.35471
80781	ENSG00000182871	COL18A1	collagen, type XVIII, alpha 1	Secreted	I	22	-1.83418	6.88103	-3.8392	0.00631484	0.170648	-2.35517
79673	ENSG00000181894	ZNF329	zinc finger protein 329		NI	11	0.58626	4.72899	3.83677	0.00633483	0.17069	-2.35848
10463	ENSG00000014824	SLC30A9	solute carrier family 30 (zinc transporter), member 9	transporter	NI	20	0.354971	5.44058	3.83628	0.00633891	0.17069	-2.35916
404636	ENSG00000119979	FAM45A	family with sequence similarity 45, member A		NI	3	-0.643721	5.89959	-3.83566	0.00634402	0.17069	-2.36
5557	ENSG00000198056	PRIM1	primase, DNA, polypeptide 1 (49kDa)		NI	8	0.448398	3.86719	3.82017	0.00647341	0.173919	-2.38115
375743	ENSG00000188647	PTAR1	protein prenyltransferase alpha subunit repeat containing 1		NI	22	0.416816	4.26955	3.81786	0.00649296	0.174192	-2.38431
285464	ENSG00000179979	CRIPAK	cysteine-rich PAK1 inhibitor		NI	11	0.896772	4.40346	3.81266	0.00653721	0.17489	-2.39143
3839	ENSG00000102753	KPNA3	karyopherin alpha 3 (importin alpha 4)	transporter	I	13	-0.753297	6.95306	-3.81238	0.00653959	0.17489	-2.39181
10802	ENSG00000113615	SEC24A	SEC24 family member A		NI	36	0.783749	5.78959	3.81078	0.00655326	0.17489	-2.394
79887	ENSG00000121316	PLBD1	phospholipase B domain containing 1		NI	10	-0.47348	5.00934	-3.81014	0.00655878	0.17489	-2.39488
23087	ENSG00000104228	TRIM35	tripartite motif containing 35		NI	40	0.339752	4.43231	3.80829	0.00657464	0.17489	-2.39741
116064	ENSG00000163428	LRRC58	leucine rich repeat containing 58		NI	30	0.582158	6.53461	3.80737	0.00658251	0.17489	-2.39866
23654	ENSG00000196576	PLXNB2	plexin B2		NI	42	-0.485172	6.14759	-3.80623	0.00659234	0.17489	-2.40023
84419	ENSG00000166920	C15orf48	chromosome 15 open reading frame 48	Secreted	I	7	-1.50199	5.18382	-3.80292	0.00662094	0.17489	-2.40476
4783	ENSG00000165030	NFIL3	nuclear factor, interleukin 3 regulated		I	11	0.826113	7.52923	3.80213	0.00662777	0.17489	-2.40584
4609	ENSG00000136997	MYC	v-myc avian myelocytomatosis viral oncogene homolog		I	11	0.948317	6.90221	3.80123	0.00663554	0.17489	-2.40707
81894	ENSG00000155287	SLC25A28	solute carrier family 25 (mitochondrial iron transporter), member 28		I	11	0.514627	4.33025	3.80075	0.00663977	0.17489	-2.40773
56670	ENSG00000198829	SUCNR1	succinate receptor 1	G-protein coupled receptor	NI	11	-0.706513	3.92611	-3.8006	0.00664105	0.17489	-2.40794
83861	ENSG00000130363	RSPH3	radial spoke 3 homolog (Chlamydomonas)		NI	10	0.37605	3.97681	3.80053	0.00664163	0.17489	-2.40803
9956	ENSG00000122254	HS3ST2	heparan sulfate (glucosamine) 3-O-sulfotransferase 2		NI	33	-0.888901	4.62064	-3.79893	0.0066556	0.175009	-2.41023
10468	ENSG00000134363	FST	follistatin	Secreted	I	31	-0.639653	5.72549	-3.79509	0.00668906	0.175402	-2.41548
22797	ENSG00000105967	TFEC	transcription factor EC		NI	29	-0.254326	3.79019	-3.79505	0.00668946	0.175402	-2.41554
5284	ENSG00000162896	PIGR	polymeric immunoglobulin receptor	Secreted	I	39	-0.421397	6.82592	-3.79364	0.00670176	0.175476	-2.41747
3732	ENSG00000085117	CD82	CD82 molecule		I	22	-0.72608	5.13263	-3.79184	0.00671756	0.175642	-2.41993
90507	ENSG00000141295	SCRN2	secernin 2	peptidase	NI	33	0.304695	4.51621	3.78978	0.00673575	0.175869	-2.42277
10241	ENSG00000136436	CALCOCO2	calcium binding and coiled-coil domain 2		NI	52	0.620727	5.24911	3.78774	0.00675375	0.176089	-2.42556
1195	ENSG00000013441	CLK1	CDC-like kinase 1	kinase	NI	29	0.531609	4.51768	3.78668	0.00676315	0.176089	-2.42702
293	ENSG00000169100	SLC25A6	solute carrier family 25 (mitochondrial carrier; adenine nucleotide translocator), member 6	transporter	I	4	0.815909	6.99676	3.7831	0.00679497	0.176604	-2.43193
23589	ENSG00000153048	CARHSP1	calcium regulated heat stable protein 1, 24kDa		I	22	-1.05492	6.32411	-3.78231	0.00680197	0.176604	-2.43301
7317	NA	UBA1	ubiquitin-like modifier activating enzyme 1		NI	10	-0.847616	4.7261	-3.77647	0.00685427	0.177713	-2.44103
10870	ENSG00000126264	HCST	hematopoietic cell signal transducer	Secreted	NI	9	-1.16117	4.35548	-3.77405	0.00687601	0.178027	-2.44435
130557	ENSG00000163795	ZNF513	zinc finger protein 513		NI	42	0.230933	4.16917	3.77229	0.00689197	0.178092	-2.44678
51124	NA	IER3IP1	immediate early response 3 interacting protein 1		I	16	0.773781	7.8714	3.77165	0.00689773	0.178092	-2.44765
5005	ENSG00000228278	ORM2	orosomucoid 2	Secreted	I	8	-0.872482	11.7293	-3.76789	0.00693188	0.178617	-2.45282
5971	ENSG00000104856	RELB	v-rel avian reticuloendotheliosis viral oncogene homolog B		NI	11	-0.771354	4.78594	-3.76729	0.00693733	0.178617	-2.45365
51094	ENSG00000159346	ADIPOR1	adiponectin receptor 1		NI	35	0.475618	5.50462	3.76578	0.00695112	0.178724	-2.45572
440145	ENSG00000204899	MZT1	mitotic spindle organizing protein 1		NI	25	0.751748	4.42333	3.76021	0.00700216	0.179476	-2.46339
125893	ENSG00000180257	ZNF816	zinc finger protein 816		NI	11	0.267154	3.79653	3.75897	0.00701354	0.179476	-2.46509
79683	ENSG00000175048	ZDHHC14	zinc finger, DHHC-type containing 14		NI	22	-0.490903	5.11562	-3.75885	0.00701466	0.179476	-2.46525
83667	ENSG00000130766	SESN2	sestrin 2		I	22	1.14779	6.62264	3.75777	0.00702462	0.179476	-2.46674
4641	ENSG00000197879	MYO1C	myosin IC		NI	52	-0.528616	5.37821	-3.75323	0.00706664	0.179476	-2.47298
11182	NA	SLC2A6	solute carrier family 2 (facilitated glucose transporter), member 6	transporter	NI	29	-0.518297	4.32217	-3.75251	0.00707334	0.179476	-2.47397
23286	ENSG00000113645	WWC1	WW and C2 domain containing 1		I	10	-0.840351	5.41496	-3.75191	0.0070789	0.179476	-2.4748
5980	ENSG00000009413	REV3L	REV3-like, polymerase (DNA directed), zeta, catalytic subunit		NI	22	0.496439	5.18052	3.75161	0.00708169	0.179476	-2.47521
83692	NA	CD99L2	CD99 molecule-like 2	Secreted	NI	74	-0.330158	4.13892	-3.75088	0.00708857	0.179476	-2.47623
677	ENSG00000185650	ZFP36L1	ZFP36 ring finger protein-like 1		NI	52	-0.264649	3.94117	-3.75065	0.00709063	0.179476	-2.47653
6256	NA	RXRA	retinoid X receptor, alpha	nuclear receptor	NI	20	-0.74092	5.83757	-3.75015	0.00709536	0.179476	-2.47723
4799	ENSG00000086102	NFX1	nuclear transcription factor, X-box binding 1		NI	38	0.277401	4.04639	3.75002	0.00709657	0.179476	-2.47741
26268	ENSG00000112146	FBXO9	F-box protein 9		I	31	-0.678971	6.31618	-3.74842	0.00711146	0.179608	-2.4796
9450	ENSG00000112799	LY86	lymphocyte antigen 86	Secreted	NI	10	-1.4608	5.15772	-3.74387	0.00715425	0.180443	-2.48588
23545	ENSG00000185344	ATP6V0A2	ATPase, H+ transporting, lysosomal V0 subunit a2	transporter	NI	30	0.261907	3.79682	3.73367	0.00725097	0.182401	-2.49994
6158	ENSG00000108107	RPL28	ribosomal protein L28		NI	73	0.371972	4.14197	3.73361	0.00725158	0.182401	-2.50002
51507	ENSG00000022277	RTFDC1	replication termination factor 2 domain containing 1		NI	33	0.410215	6.48648	3.72983	0.00728778	0.182898	-2.50524
51026	ENSG00000111711	GOLT1B	golgi transport 1B		NI	33	0.860561	5.34768	3.72889	0.00729676	0.182898	-2.50653
11051	ENSG00000167005	NUDT21	nudix (nucleoside diphosphate linked moiety X)-type motif 21		NI	28	0.623718	4.9439	3.72846	0.00730094	0.182898	-2.50713
6619	ENSG00000164975	SNAPC3	small nuclear RNA activating complex, polypeptide 3, 50kDa		NI	43	0.459825	4.49013	3.72423	0.00734177	0.183673	-2.51296
11014	ENSG00000136240	KDELR2	KDEL (Lys-Asp-Glu-Leu) endoplasmic reticulum protein retention receptor 2		I	43	0.731472	8.02321	3.72077	0.00737533	0.184264	-2.51773
51141	ENSG00000125629	INSIG2	insulin induced gene 2		NI	32	0.903136	5.86213	3.71786	0.00740372	0.184724	-2.52175
389932	ENSG00000151631	AKR1C6P	aldo-keto reductase family 1, member C6, pseudogene		NI	11	0.365279	3.98933	3.71178	0.0074634	0.185963	-2.53016
8837	ENSG00000003402	CFLAR	CASP8 and FADD-like apoptosis regulator	peptidase	NI	79	-0.418381	5.31186	-3.71004	0.00748063	0.186122	-2.53257
10569	ENSG00000164609	SLU7	SLU7 splicing factor homolog (S. cerevisiae)		NI	20	0.470272	5.34697	3.70847	0.00749616	0.186122	-2.53474
9535	ENSG00000130755	GMFG	glia maturation factor, gamma		NI	9	-0.87384	4.85185	-3.70744	0.00750633	0.186122	-2.53616
23166	ENSG00000010327	STAB1	stabilin 1	Secreted	NI	17	-0.352725	4.25297	-3.70671	0.00751357	0.186122	-2.53717
11073	ENSG00000163781	TOPBP1	topoisomerase (DNA) II binding protein 1		NI	16	0.799768	4.59905	3.70554	0.00752524	0.186122	-2.53879
55062	ENSG00000070540	WIPI1	WD repeat domain, phosphoinositide interacting 1		NI	19	0.631793	5.24816	3.70228	0.00755777	0.186122	-2.5433
64776	NA	C11orf1	chromosome 11 open reading frame 1		I	11	0.889715	4.95955	3.70226	0.00755791	0.186122	-2.54332
29108	ENSG00000103490	PYCARD	PYD and CARD domain containing	peptidase	I	22	-1.01951	5.51602	-3.70158	0.00756473	0.186122	-2.54427
6666	ENSG00000177732	SOX12	SRY (sex determining region Y)-box 12		NI	44	-0.250922	3.99079	-3.70123	0.0075682	0.186122	-2.54475
60401	ENSG00000131080	EDA2R	ectodysplasin A2 receptor		NI	22	0.312851	3.88219	3.70103	0.0075702	0.186122	-2.54502
10581	ENSG00000185201	IFITM2	interferon induced transmembrane protein 2		I	22	-1.33859	9.27766	-3.69673	0.00761346	0.186733	-2.55098
8767	ENSG00000104312	RIPK2	receptor-interacting serine-threonine kinase 2	kinase	NI	19	0.410357	4.41421	3.69656	0.00761517	0.186733	-2.55122
9748	ENSG00000065613	SLK	STE20-like kinase	kinase	NI	33	0.523696	4.22197	3.68907	0.00769102	0.188127	-2.56159
159371	ENSG00000176273	SLC35G1	solute carrier family 35, member G1		NI	22	0.27682	3.85938	3.68894	0.0076923	0.188127	-2.56176
92856	ENSG00000136718	IMP4	IMP4, U3 small nucleolar ribonucleoprotein		NI	10	0.796897	7.01614	3.68524	0.00773018	0.188672	-2.5669
57153	ENSG00000129353	SLC44A2	solute carrier family 44 (choline transporter), member 2	transporter	NI	33	0.41864	4.09406	3.68477	0.00773497	0.188672	-2.56755
5465	ENSG00000186951	PPARA	peroxisome proliferator-activated receptor alpha	nuclear receptor	NI	53	0.355496	4.28452	3.67804	0.00780428	0.19009	-2.57688
54554	ENSG00000196981	WDR5B	WD repeat domain 5B		NI	21	0.307838	3.88211	3.6768	0.00781712	0.19009	-2.5786
26046	ENSG00000198862	LTN1	listerin E3 ubiquitin protein ligase 1		NI	22	0.395122	4.49314	3.67615	0.00782385	0.19009	-2.5795
64420	ENSG00000106868	SUSD1	sushi domain containing 1		NI	22	-0.414174	4.58311	-3.67344	0.00785202	0.190525	-2.58326
800	ENSG00000122786	CALD1	caldesmon 1		I	96	-1.26796	6.99196	-3.66811	0.00790779	0.191627	-2.59066
10841	ENSG00000160282	FTCD	formimidoyltransferase cyclodeaminase		I	29	-0.552147	6.09466	-3.66528	0.00793755	0.192097	-2.59459
375444	ENSG00000172244	C5orf34	chromosome 5 open reading frame 34		NI	21	0.433732	3.7925	3.66272	0.00796459	0.1925	-2.59814
3914	ENSG00000196878	LAMB3	laminin, beta 3	Secreted	NI	19	-1.17889	4.61937	-3.66122	0.0079804	0.192631	-2.60022
220213	ENSG00000165312	OTUD1	OTU deubiquitinase 1		I	11	0.838062	5.51258	3.65649	0.00803077	0.193595	-2.6068
139425	ENSG00000226372	DCAF8L1	DDB1 and CUL4 associated factor 8-like 1		NI	9	0.354313	3.53906	3.65503	0.00804636	0.193719	-2.60882
54888	ENSG00000037474	NSUN2	NOP2/Sun RNA methyltransferase family, member 2		NI	37	0.730746	5.08258	3.65309	0.00806711	0.193733	-2.61152
55299	ENSG00000113460	BRIX1	BRX1, biogenesis of ribosomes, homolog (S. cerevisiae)		NI	25	1.02252	6.08205	3.65303	0.00806784	0.193733	-2.61161
9922	ENSG00000144711	IQSEC1	IQ motif and Sec7 domain 1		NI	55	-0.221271	4.03364	-3.6497	0.00810357	0.194339	-2.61623
7414	ENSG00000035403	VCL	vinculin		NI	36	-0.246963	3.83081	-3.64077	0.0082005	0.196214	-2.62866
29997	ENSG00000105373	GLTSCR2	glioma tumor suppressor candidate region gene 2		I	25	0.542384	11.0095	3.64055	0.00820294	0.196214	-2.62897
10616	ENSG00000125826	RBCK1	RanBP-type and C3HC4-type zinc finger containing 1		NI	37	0.413974	4.55035	3.63793	0.00823158	0.196646	-2.63262
5045	ENSG00000140564	FURIN	furin (paired basic amino acid cleaving enzyme)	peptidase	NI	11	-1.015	6.58224	-3.63684	0.00824348	0.196676	-2.63413
7443	ENSG00000100749	VRK1	vaccinia related kinase 1	kinase	NI	9	-0.366918	4.10747	-3.6353	0.00826044	0.196828	-2.63628
9027	ENSG00000144035	NAT8	N-acetyltransferase 8 (GCN5-related, putative)		I	11	-1.21745	6.71618	-3.63226	0.00829399	0.197282	-2.64051
6514	ENSG00000163581	SLC2A2	solute carrier family 2 (facilitated glucose transporter), member 2	transporter	I	40	-0.816346	5.76731	-3.63164	0.0083008	0.197282	-2.64137
85365	ENSG00000119523	ALG2	ALG2, alpha-1,3/1,6-mannosyltransferase		NI	33	0.255969	4.68284	3.62448	0.00838047	0.198921	-2.65135
659	ENSG00000204217	BMPR2	bone morphogenetic protein receptor, type II (serine/threonine kinase)	kinase	NI	33	-0.69949	5.37063	-3.62186	0.00840981	0.19931	-2.65501
8542	ENSG00000100342	APOL1	apolipoprotein L, 1	ion channel	NI	97	-0.639229	4.5909	-3.6211	0.00841835	0.19931	-2.65607
10419	ENSG00000100462	PRMT5	protein arginine methyltransferase 5		NI	9	0.995718	6.24267	3.61971	0.00843399	0.199425	-2.65801
55571	ENSG00000158435	CNOT11	CCR4-NOT transcription complex, subunit 11	Secreted	NI	11	0.442902	7.35204	3.60618	0.00858773	0.202794	-2.67688
25998	ENSG00000005700	IBTK	inhibitor of Bruton agammaglobulinemia tyrosine kinase		NI	30	0.486962	6.96436	3.60526	0.00859834	0.202794	-2.67817
147463	ENSG00000154065	ANKRD29	ankyrin repeat domain 29		NI	11	0.384368	3.93502	3.60043	0.00865401	0.203847	-2.68492
29893	ENSG00000131470	PSMC3IP	PSMC3 interacting protein		NI	11	0.294878	3.75873	3.59891	0.00867164	0.204004	-2.68704
6478	ENSG00000181788	SIAH2	siah E3 ubiquitin protein ligase 2		NI	22	0.392044	6.51213	3.5979	0.00868342	0.204022	-2.68846
3920	ENSG00000005893	LAMP2	lysosomal-associated membrane protein 2		NI	99	-0.385222	5.4918	-3.59616	0.00870363	0.204232	-2.69089
55146	ENSG00000136247	ZDHHC4	zinc finger, DHHC-type containing 4		I	10	0.611104	6.7152	3.59524	0.00871438	0.204232	-2.69218
1666	ENSG00000104325	DECR1	2,4-dienoyl CoA reductase 1, mitochondrial		I	9	-0.599217	8.89718	-3.59352	0.00873445	0.204443	-2.69458
25840	ENSG00000185432	METTL7A	methyltransferase like 7A		I	32	-1.12898	7.20077	-3.59059	0.00876879	0.204988	-2.69868
100093630	ENSG00000269893	SNHG8	small nucleolar RNA host gene 8 (non-protein coding)		I	17	1.37259	9.42711	3.5851	0.00883347	0.20624	-2.70636
28511	NA	NKIRAS2	NFKB inhibitor interacting Ras-like 2	GTPase	NI	44	0.368007	4.16189	3.58276	0.00886115	0.206621	-2.70963
131870	ENSG00000198585	NUDT16	nudix (nucleoside diphosphate linked moiety X)-type motif 16		NI	30	0.305242	3.96292	3.58185	0.00887204	0.206621	-2.71091
55144	ENSG00000171492	LRRC8D	leucine rich repeat containing 8 family, member D		NI	22	0.382157	4.49844	3.58087	0.0088837	0.206632	-2.71228
2010	NA	EMD	emerin		NI	11	1.03337	5.582	3.57777	0.00892063	0.207231	-2.71661
2872	ENSG00000099875	MKNK2	MAP kinase interacting serine/threonine kinase 2	kinase	NI	39	0.332469	4.87787	3.57605	0.00894122	0.20745	-2.71902
84437	ENSG00000170903	MSANTD4	Myb/SANT-like DNA-binding domain containing 4 with coiled-coils		NI	31	0.332791	4.27194	3.57273	0.00898115	0.207602	-2.72368
826	ENSG00000126247	CAPNS1	calpain, small subunit 1	peptidase	I	24	-0.646402	5.83531	-3.5706	0.00900688	0.207602	-2.72666
274	ENSG00000136717	BIN1	bridging integrator 1		NI	40	-0.352884	5.81828	-3.5705	0.00900814	0.207602	-2.72681
55751	ENSG00000164168	TMEM184C	transmembrane protein 184C		NI	29	0.614579	4.95914	3.57002	0.00901386	0.207602	-2.72747
25875	ENSG00000050426	LETMD1	LETM1 domain containing 1		NI	49	0.563693	4.27011	3.56977	0.00901691	0.207602	-2.72783
7355	NA	SLC35A2	solute carrier family 35 (UDP-galactose transporter), member A2	transporter	NI	53	0.297272	4.18724	3.56905	0.00902561	0.207602	-2.72883
84310	ENSG00000146540	C7orf50	chromosome 7 open reading frame 50		NI	11	1.29646	6.60009	3.569	0.00902619	0.207602	-2.7289
3189	ENSG00000096746	HNRNPH3	heterogeneous nuclear ribonucleoprotein H3 (2H9)		NI	29	0.638596	5.51841	3.56594	0.00906335	0.208199	-2.73319
3987	ENSG00000169756	LIMS1	LIM and senescent cell antigen-like domains 1		I	60	-0.602758	7.51893	-3.56283	0.00910131	0.208677	-2.73756
23597	ENSG00000123130	ACOT9	acyl-CoA thioesterase 9	Secreted	I	27	-0.80184	6.14353	-3.56239	0.00910669	0.208677	-2.73817
64841	ENSG00000100522	GNPNAT1	glucosamine-phosphate N-acetyltransferase 1		NI	33	0.711474	5.21445	3.55969	0.00913978	0.209138	-2.74196
10466	ENSG00000164597	COG5	component of oligomeric golgi complex 5		NI	31	0.85746	4.71855	3.55646	0.0091795	0.209138	-2.74649
857	ENSG00000105974	CAV1	caveolin 1, caveolae protein, 22kDa		NI	43	-0.620362	4.87249	-3.55641	0.00918021	0.209138	-2.74657
221061	ENSG00000148468	FAM171A1	family with sequence similarity 171, member A1		NI	33	0.283355	4.27796	3.55472	0.00920098	0.209138	-2.74893
9960	ENSG00000140455	USP3	ubiquitin specific peptidase 3	peptidase	NI	21	0.486635	4.67206	3.55247	0.00922887	0.209138	-2.75209
125150	ENSG00000214941	ZSWIM7	zinc finger, SWIM-type containing 7		NI	30	0.274119	4.01973	3.55112	0.00924565	0.209138	-2.75398
55357	ENSG00000095383	TBC1D2	TBC1 domain family, member 2		NI	11	-0.558662	6.0817	-3.55101	0.00924699	0.209138	-2.75414
81606	ENSG00000213626	LBH	limb bud and heart development	Secreted	NI	32	-0.21978	3.77114	-3.55088	0.00924859	0.209138	-2.75432
201931	ENSG00000170088	TMEM192	transmembrane protein 192		NI	22	0.325093	3.94102	3.55039	0.00925473	0.209138	-2.75501
401152	ENSG00000164096	C4orf3	chromosome 4 open reading frame 3		I	41	-0.440228	5.86726	-3.55014	0.00925782	0.209138	-2.75536
9703	ENSG00000007202	KIAA0100	KIAA0100		I	33	-0.755854	5.7706	-3.54964	0.00926409	0.209138	-2.75606
10488	ENSG00000107175	CREB3	cAMP responsive element binding protein 3	Secreted	I	9	1.13991	6.4398	3.54857	0.00927745	0.209138	-2.75757
84236	ENSG00000144468	RHBDD1	rhomboid domain containing 1	peptidase	NI	40	0.301175	4.38075	3.5484	0.0092796	0.209138	-2.75781
3149	NA	HMGB3	high mobility group box 3		NI	10	-0.648552	4.58191	-3.54754	0.00929034	0.209138	-2.75902
64114	ENSG00000135926	TMBIM1	transmembrane BAX inhibitor motif containing 1		I	29	-0.448291	6.83939	-3.54691	0.0092982	0.209138	-2.7599
56204	ENSG00000047346	FAM214A	family with sequence similarity 214, member A		I	19	0.627633	4.34752	3.54618	0.00930729	0.209138	-2.76092
283489	NA	CHAMP1	chromosome alignment maintaining phosphoprotein 1		NI	11	0.410721	4.76744	3.54389	0.00933604	0.209321	-2.76414
317662	ENSG00000138286	FAM149B1	family with sequence similarity 149, member B1		NI	26	0.297317	3.94357	3.54373	0.00933805	0.209321	-2.76436
162	ENSG00000100280	AP1B1	adaptor-related protein complex 1, beta 1 subunit	transporter	NI	21	-0.356252	4.18494	-3.5366	0.00942807	0.211084	-2.77438
114294	ENSG00000103642	LACTB	lactamase, beta		I	20	-0.528461	6.84406	-3.53388	0.00946275	0.211106	-2.77821
5163	ENSG00000152256	PDK1	pyruvate dehydrogenase kinase, isozyme 1	kinase	NI	19	0.271787	4.04513	3.53354	0.00946703	0.211106	-2.77868
126282	ENSG00000185361	TNFAIP8L1	tumor necrosis factor, alpha-induced protein 8-like 1		NI	19	-0.627473	4.90149	-3.53317	0.00947181	0.211106	-2.77921
166929	ENSG00000164023	SGMS2	sphingomyelin synthase 2	kinase	NI	33	0.246491	3.86821	3.53295	0.00947463	0.211106	-2.77952
152007	ENSG00000122694	GLIPR2	GLI pathogenesis-related 2		NI	22	-0.46309	4.05844	-3.53123	0.00949661	0.211218	-2.78194
9961	ENSG00000013364	MVP	major vault protein		NI	17	-0.612596	5.01131	-3.53077	0.00950241	0.211218	-2.78258
90338	ENSG00000170949	ZNF160	zinc finger protein 160		NI	11	0.46855	4.2716	3.52581	0.00956618	0.212381	-2.78956
84285	ENSG00000175376	EIF1AD	eukaryotic translation initiation factor 1A domain containing		NI	21	0.692713	4.31635	3.52372	0.00959324	0.212727	-2.7925
55739	ENSG00000213995	CARKD	carbohydrate kinase domain containing	Secreted	NI	22	0.340395	6.01259	3.52046	0.0096355	0.212786	-2.79709
4071	ENSG00000169908	TM4SF1	transmembrane 4 L six family member 1		I	31	-0.80691	6.5201	-3.5203	0.00963752	0.212786	-2.79731
64577	ENSG00000118514	ALDH8A1	aldehyde dehydrogenase 8 family, member A1		I	22	-1.04401	6.09431	-3.52025	0.00963822	0.212786	-2.79738
57559	ENSG00000138134	STAMBPL1	STAM binding protein-like 1	peptidase	NI	9	-0.250896	4.03557	-3.51997	0.00964183	0.212786	-2.79778
4739	ENSG00000111859	NEDD9	neural precursor cell expressed, developmentally down-regulated 9		NI	44	-0.413709	4.35983	-3.5177	0.00967138	0.213184	-2.80097
6924	ENSG00000011007	TCEB3	transcription elongation factor B (SIII), polypeptide 3 (110kDa, elongin A)		NI	21	0.324121	5.05819	3.51487	0.00970847	0.213748	-2.80496
646962	ENSG00000196196	HRCT1	histidine rich carboxyl terminus 1		NI	11	0.662185	4.19576	3.51098	0.00975953	0.214617	-2.81044
3294	ENSG00000086696	HSD17B2	hydroxysteroid (17-beta) dehydrogenase 2		I	11	0.669006	8.35372	3.50164	0.00988345	0.217085	-2.8236
4689	ENSG00000100365	NCF4	neutrophil cytosolic factor 4, 40kDa		NI	10	-0.593071	4.22894	-3.50075	0.00989545	0.217091	-2.82486
2713	ENSG00000229894	GK3P	glycerol kinase 3 pseudogene	kinase	NI	5	-0.27062	3.65892	-3.4955	0.00996594	0.218091	-2.83227
6184	ENSG00000163902	RPN1	ribophorin I		I	40	-0.318673	7.57802	-3.4949	0.00997398	0.218091	-2.83311
283375	ENSG00000139540	SLC39A5	solute carrier family 39 (zinc transporter), member 5	transporter	I	9	0.685051	4.41912	3.4945	0.00997935	0.218091	-2.83367
2261	ENSG00000068078	FGFR3	fibroblast growth factor receptor 3	kinase	NI	17	0.359347	5.16169	3.49385	0.0099881	0.218091	-2.83458
27042	ENSG00000117597	DIEXF	digestive organ expansion factor homolog (zebrafish)		NI	32	0.288107	3.98395	3.48883	0.0100563	0.219149	-2.84168
5202	ENSG00000143256	PFDN2	prefoldin subunit 2		I	7	0.594132	6.887	3.48854	0.0100602	0.219149	-2.84208
6894	ENSG00000059588	TARBP1	TAR (HIV-1) RNA binding protein 1		NI	11	0.557391	4.34148	3.48653	0.0100877	0.219489	-2.84493
9167	ENSG00000115944	COX7A2L	cytochrome c oxidase subunit VIIa polypeptide 2 like	transporter	I	20	0.895739	7.90963	3.4847	0.0101127	0.219776	-2.84751
63951	ENSG00000176399	DMRTA1	DMRT-like family A1		NI	11	0.533045	4.71086	3.48248	0.0101431	0.220122	-2.85065
54985	ENSG00000103145	HCFC1R1	host cell factor C1 regulator 1 (XPO1 dependent)		NI	31	-0.939545	5.23782	-3.48181	0.0101524	0.220122	-2.8516
948	ENSG00000135218	CD36	CD36 molecule (thrombospondin receptor)		NI	31	-0.752223	4.8906	-3.47825	0.0102014	0.220928	-2.85662
55432	ENSG00000180667	YOD1	YOD1 deubiquitinase	peptidase	NI	7	0.336545	4.50334	3.47596	0.0102331	0.221355	-2.85985
124512	ENSG00000181038	METTL23	methyltransferase like 23		I	11	0.774846	6.52341	3.47416	0.0102582	0.221638	-2.8624
1592	ENSG00000095596	CYP26A1	cytochrome P450, family 26, subfamily A, polypeptide 1	Secreted	I	10	0.397877	4.04321	3.47016	0.0103139	0.22235	-2.86805
54209	ENSG00000095970	TREM2	triggering receptor expressed on myeloid cells 2	Secreted	NI	22	-0.943389	4.45317	-3.46897	0.0103305	0.22235	-2.86973
283951	ENSG00000174109	C16orf91	chromosome 16 open reading frame 91		NI	11	1.10927	5.60398	3.46803	0.0103438	0.22235	-2.87107
23788	ENSG00000109919	MTCH2	mitochondrial carrier 2		I	20	-0.751136	7.12779	-3.46753	0.0103508	0.22235	-2.87178
9874	ENSG00000198586	TLK1	tousled-like kinase 1	kinase	NI	35	0.378679	4.29077	3.46619	0.0103696	0.22235	-2.87367
9314	ENSG00000136826	KLF4	Kruppel-like factor 4 (gut)		NI	19	0.495272	4.39976	3.46569	0.0103766	0.22235	-2.87437
4914	ENSG00000198400	NTRK1	neurotrophic tyrosine kinase, receptor, type 1	kinase	NI	7	0.271032	3.88413	3.46454	0.0103928	0.22235	-2.876
339230	ENSG00000185298	CCDC137	coiled-coil domain containing 137		NI	11	0.396561	4.11503	3.46453	0.0103929	0.22235	-2.87601
9929	ENSG00000100221	JOSD1	Josephin domain containing 1		NI	20	0.689966	4.49697	3.46345	0.0104082	0.22235	-2.87754
9454	ENSG00000051128	HOMER3	homer homolog 3 (Drosophila)		NI	23	-0.423607	4.06076	-3.46201	0.0104285	0.22235	-2.87958
221496	ENSG00000161904	LEMD2	LEM domain containing 2		NI	32	0.416905	4.82312	3.46158	0.0104346	0.22235	-2.88019
199692	ENSG00000198551	ZNF627	zinc finger protein 627		NI	11	0.622003	4.53387	3.46155	0.0104351	0.22235	-2.88024
3290	ENSG00000117594	HSD11B1	hydroxysteroid (11-beta) dehydrogenase 1		I	31	1.13798	7.93713	3.46071	0.010447	0.22235	-2.88142
1161	ENSG00000049167	ERCC8	excision repair cross-complementation group 8		NI	56	0.251345	3.99985	3.45879	0.0104743	0.222674	-2.88414
102157402	NA	AK6	adenylate kinase 6		I	6	0.585603	6.81279	3.45761	0.0104911	0.222777	-2.88581
63924	ENSG00000187288	CIDEC	cell death-inducing DFFA-like effector c		NI	39	0.377358	3.88015	3.45519	0.0105257	0.223255	-2.88924
51776	ENSG00000091436	ZAK	sterile alpha motif and leucine zipper containing kinase AZK	kinase	NI	77	-0.423596	5.55631	-3.4534	0.0105512	0.223307	-2.89177
10667	ENSG00000145982	FARS2	phenylalanyl-tRNA synthetase 2, mitochondrial		NI	20	0.314288	4.6156	3.45333	0.0105522	0.223307	-2.89187
11116	ENSG00000213066	FGFR1OP	FGFR1 oncogene partner		NI	36	0.789015	4.95604	3.45002	0.0105999	0.22406	-2.89656
22796	ENSG00000135775	COG2	component of oligomeric golgi complex 2	transporter	NI	21	0.355881	4.35545	3.44907	0.0106135	0.224093	-2.8979
389	ENSG00000155366	RHOC	ras homolog family member C	GTPase	I	33	-0.839474	8.15562	-3.44787	0.0106309	0.224191	-2.89961
27154	ENSG00000096070	BRPF3	bromodomain and PHD finger containing, 3		NI	11	0.693355	5.01203	3.44707	0.0106423	0.224191	-2.90073
339231	ENSG00000214087	ARL16	ADP-ribosylation factor-like 16		NI	7	0.782593	5.09612	3.44092	0.0107318	0.225588	-2.90945
7779	ENSG00000170385	SLC30A1	solute carrier family 30 (zinc transporter), member 1	transporter	I	11	1.15835	5.94614	3.44084	0.010733	0.225588	-2.90957
8600	ENSG00000120659	TNFSF11	tumor necrosis factor (ligand) superfamily, member 11	Secreted	NI	21	-0.305091	3.94909	-3.43826	0.0107707	0.225817	-2.91322
1025	ENSG00000136807	CDK9	cyclin-dependent kinase 9	kinase	NI	33	0.419485	4.44662	3.43672	0.0107933	0.225817	-2.91541
64746	ENSG00000182827	ACBD3	acyl-CoA binding domain containing 3		NI	21	0.653107	5.27729	3.43615	0.0108017	0.225817	-2.91622
64778	ENSG00000075420	FNDC3B	fibronectin type III domain containing 3B		I	44	-0.64653	6.63485	-3.43589	0.0108055	0.225817	-2.91658
81494	ENSG00000134389	CFHR5	complement factor H-related 5	Secreted	I	11	-0.518817	4.4849	-3.43587	0.0108058	0.225817	-2.91662
1103	ENSG00000070748	CHAT	choline O-acetyltransferase		NI	21	-0.234093	3.83164	-3.43511	0.010817	0.225817	-2.91769
7018	ENSG00000091513	TF	transferrin	Secreted	I	32	-1.02563	11.2615	-3.43271	0.0108524	0.226302	-2.9211
5883	ENSG00000172613	RAD9A	RAD9 homolog A (S. pombe)		NI	11	0.322466	4.03058	3.43148	0.0108706	0.226426	-2.92284
29102	ENSG00000113360	DROSHA	drosha, ribonuclease type III		NI	48	0.219947	4.68689	3.42609	0.0109508	0.227681	-2.9305
54885	ENSG00000133138	TBC1D8B	TBC1 domain family, member 8B (with GRAM domain)		NI	21	0.261065	3.7354	3.42577	0.0109554	0.227681	-2.93094
83442	ENSG00000142669	SH3BGRL3	SH3 domain binding glutamate-rich protein like 3		I	10	-1.40554	6.01361	-3.42386	0.0109841	0.228021	-2.93366
54455	ENSG00000037637	FBXO42	F-box protein 42		NI	31	0.232669	4.07285	3.42298	0.0109972	0.228038	-2.9349
25853	ENSG00000198876	DCAF12	DDB1 and CUL4 associated factor 12		NI	22	0.319479	4.27098	3.4212	0.0110239	0.228329	-2.93743
63910	ENSG00000101194	SLC17A9	solute carrier family 17 (vesicular nucleotide transporter), member 9	transporter	NI	11	0.583436	5.70155	3.42041	0.0110359	0.228329	-2.93856
27350	ENSG00000244509	APOBEC3C	apolipoprotein B mRNA editing enzyme, catalytic polypeptide-like 3C		NI	10	-0.293804	3.99494	-3.41009	0.0111923	0.231144	-2.95322
5530	ENSG00000138814	PPP3CA	protein phosphatase 3, catalytic subunit, alpha isozyme	phosphoprotein phosphatase	NI	43	-0.440188	5.51683	-3.40979	0.0111969	0.231144	-2.95364
138804	ENSG00000148136	OR13C4	olfactory receptor, family 13, subfamily C, member 4	G-protein coupled receptor	NI	11	-0.194222	3.75703	-3.40812	0.0112224	0.231226	-2.95601
6675	ENSG00000117143	UAP1	UDP-N-acetylglucosamine pyrophosphorylase 1		I	8	0.51924	6.64312	3.4079	0.0112257	0.231226	-2.95633
1191	ENSG00000120885	CLU	clusterin	Secreted	NI	21	-0.306768	3.88272	-3.40309	0.0112998	0.232008	-2.96317
83444	ENSG00000115274	INO80B	INO80 complex subunit B		NI	8	0.25694	5.93302	3.40283	0.0113037	0.232008	-2.96353
10263	ENSG00000167797	CDK2AP2	cyclin-dependent kinase 2 associated protein 2		NI	17	0.539027	5.23914	3.40256	0.011308	0.232008	-2.96393
23379	ENSG00000164151	ICE1	interactor of little elongator complex ELL subunit 1		NI	10	0.446181	6.64461	3.40218	0.0113138	0.232008	-2.96446
2962	ENSG00000125651	GTF2F1	general transcription factor IIF, polypeptide 1, 74kDa		NI	55	0.652383	4.66303	3.40068	0.0113371	0.232228	-2.9666
29920	ENSG00000143811	PYCR2	pyrroline-5-carboxylate reductase family, member 2		NI	26	0.326472	4.28999	3.39702	0.0113939	0.233134	-2.9718
59345	ENSG00000114450	GNB4	guanine nucleotide binding protein (G protein), beta polypeptide 4		NI	44	-0.256839	3.85822	-3.39441	0.0114346	0.233573	-2.97552
60684	ENSG00000168538	TRAPPC11	trafficking protein particle complex 11		NI	27	0.412771	4.14525	3.39326	0.0114525	0.233573	-2.97715
1369	ENSG00000120054	CPN1	carboxypeptidase N, polypeptide 1	peptidase	I	10	-0.747239	5.08456	-3.39098	0.0114883	0.233573	-2.98039
51083	ENSG00000069482	GAL	galanin/GMAP prepropeptide	Secreted	NI	17	-0.766976	4.43906	-3.39055	0.0114951	0.233573	-2.98101
4133	ENSG00000078018	MAP2	microtubule-associated protein 2		NI	32	0.370958	4.02304	3.39007	0.0115026	0.233573	-2.98169
222484	ENSG00000139517	LNX2	ligand of numb-protein X 2		I	11	0.387507	5.53876	3.38893	0.0115205	0.233573	-2.98331
5917	ENSG00000113643	RARS	arginyl-tRNA synthetase		I	13	0.806344	7.70595	3.38843	0.0115285	0.233573	-2.98403
51451	ENSG00000205629	LCMT1	leucine carboxyl methyltransferase 1	Secreted	NI	11	1.09536	5.25711	3.38834	0.0115298	0.233573	-2.98415
4882	ENSG00000159899	NPR2	natriuretic peptide receptor 2	G-protein coupled receptor	NI	10	0.37454	4.18738	3.38718	0.0115482	0.233573	-2.98581
79627	ENSG00000119900	OGFRL1	opioid growth factor receptor-like 1		NI	20	0.522257	4.40232	3.38579	0.0115702	0.233573	-2.98779
440026	ENSG00000166471	TMEM41B	transmembrane protein 41B		NI	47	0.516899	5.67204	3.3852	0.0115796	0.233573	-2.98863
259296	NA	TAS2R50	taste receptor, type 2, member 50	G-protein coupled receptor	NI	10	0.202939	3.71386	3.38438	0.0115925	0.233573	-2.9898
4594	ENSG00000146085	MUT	methylmalonyl CoA mutase		I	29	0.699618	6.71187	3.38245	0.0116233	0.233573	-2.99255
3550	ENSG00000113141	IK	IK cytokine, down-regulator of HLA II		I	34	0.525506	7.53437	3.38055	0.0116535	0.233573	-2.99526
10628	NA	TXNIP	thioredoxin interacting protein		I	51	-0.731758	8.24619	-3.3803	0.0116574	0.233573	-2.99561
10720	ENSG00000213759	UGT2B11	UDP glucuronosyltransferase 2 family, polypeptide B11		NI	11	0.413523	4.09852	3.38008	0.011661	0.233573	-2.99593
134526	ENSG00000172497	ACOT12	acyl-CoA thioesterase 12		I	20	0.562534	4.95169	3.37997	0.0116628	0.233573	-2.99608
7884	ENSG00000163950	SLBP	stem-loop binding protein		NI	18	0.695031	5.74033	3.37992	0.0116636	0.233573	-2.99615
8745	ENSG00000114948	ADAM23	ADAM metallopeptidase domain 23	peptidase	NI	10	-0.251496	3.74344	-3.37973	0.0116666	0.233573	-2.99643
80704	ENSG00000135917	SLC19A3	solute carrier family 19 (thiamine transporter), member 3	transporter	NI	31	-0.318534	4.63147	-3.37913	0.0116762	0.233573	-2.99728
51347	ENSG00000135090	TAOK3	TAO kinase 3	kinase	NI	22	-0.428793	5.12884	-3.37889	0.0116799	0.233573	-2.99761
10623	NA	POLR3C	polymerase (RNA) III (DNA directed) polypeptide C (62kD)		NI	26	0.396143	4.61546	3.37585	0.0117287	0.234296	-3.00195
207	ENSG00000142208	AKT1	v-akt murine thymoma viral oncogene homolog 1	kinase	NI	32	-0.210881	4.04837	-3.37238	0.0117845	0.235158	-3.00689
9448	ENSG00000071054	MAP4K4	mitogen-activated protein kinase kinase kinase kinase 4	kinase	I	51	-0.842498	5.35996	-3.36688	0.0118738	0.236684	-3.01474
51218	ENSG00000182512	GLRX5	glutaredoxin 5		I	31	0.554115	7.88904	3.36396	0.0119215	0.237379	-3.01891
6774	ENSG00000168610	STAT3	signal transducer and activator of transcription 3 (acute-phase response factor)		I	28	-0.815592	6.58779	-3.36192	0.0119548	0.23741	-3.02182
51225	ENSG00000108798	ABI3	ABI family, member 3		NI	11	-0.408323	3.99082	-3.36172	0.011958	0.23741	-3.0221
5910	ENSG00000138698	RAP1GDS1	RAP1, GTP-GDP dissociation stimulator 1		NI	31	-0.39238	5.32485	-3.36135	0.0119641	0.23741	-3.02263
8905	ENSG00000182287	AP1S2	adaptor-related protein complex 1, sigma 2 subunit		NI	25	-0.582896	4.12036	-3.36074	0.0119742	0.23741	-3.02351
10946	ENSG00000183431	SF3A3	splicing factor 3a, subunit 3, 60kDa		NI	7	0.667651	5.82901	3.35913	0.0120007	0.237681	-3.0258
7743	ENSG00000136870	ZNF189	zinc finger protein 189		NI	32	0.401539	4.21833	3.35638	0.0120461	0.238324	-3.02973
57834	ENSG00000171903	CYP4F11	cytochrome P450, family 4, subfamily F, polypeptide 11		NI	33	0.726429	5.42601	3.35523	0.012065	0.238444	-3.03136
55254	ENSG00000176142	TMEM39A	transmembrane protein 39A		NI	41	0.499334	4.19906	3.35413	0.0120832	0.23855	-3.03293
8576	ENSG00000115661	STK16	serine/threonine kinase 16	kinase	NI	22	0.354148	4.42997	3.34996	0.0121527	0.239666	-3.03889
55132	ENSG00000138709	LARP1B	La ribonucleoprotein domain family, member 1B		NI	52	0.237258	4.20639	3.34696	0.0122028	0.2404	-3.04318
23175	ENSG00000134324	LPIN1	lipin 1		I	32	-0.377823	6.49548	-3.34086	0.0123055	0.242118	-3.05189
57678	ENSG00000119927	GPAM	glycerol-3-phosphate acyltransferase, mitochondrial		I	44	-0.643806	8.5842	-3.33961	0.0123267	0.242118	-3.05368
2058	ENSG00000136628	EPRS	glutamyl-prolyl-tRNA synthetase		I	17	0.802741	7.63013	3.33889	0.0123389	0.242118	-3.05471
140	ENSG00000121933	ADORA3	adenosine A3 receptor	G-protein coupled receptor	NI	20	-0.735001	4.18187	-3.33818	0.012351	0.242118	-3.05573
3171	ENSG00000170608	FOXA3	forkhead box A3		I	11	-0.723874	6.05622	-3.33792	0.0123554	0.242118	-3.0561
4084	ENSG00000059728	MXD1	MAX dimerization protein 1		NI	20	0.273475	3.95416	3.33341	0.0124323	0.243369	-3.06255
55347	ENSG00000144827	ABHD10	abhydrolase domain containing 10	peptidase	NI	31	0.534178	5.15312	3.33178	0.0124601	0.243646	-3.06487
57325	ENSG00000149474	CSRP2BP	CSRP2 binding protein		NI	22	0.506521	4.64514	3.33105	0.0124727	0.243646	-3.06593
5358	NA	PLS3	plastin 3		I	21	-0.703508	9.00744	-3.32915	0.0125053	0.243653	-3.06864
839	ENSG00000138794	CASP6	caspase 6, apoptosis-related cysteine peptidase	peptidase	I	11	-0.620689	6.62984	-3.32885	0.0125106	0.243653	-3.06907
51526	ENSG00000132823	OSER1	oxidative stress responsive serine-rich 1		NI	20	1.32847	5.05787	3.32873	0.0125125	0.243653	-3.06924
6355	ENSG00000108700	CCL8	chemokine (C-C motif) ligand 8	Secreted	NI	22	-1.04975	4.40274	-3.32661	0.0125492	0.244111	-3.07228
84451	ENSG00000143674	KIAA1804	mixed lineage kinase 4	kinase	NI	22	0.475886	3.99904	3.32401	0.0125942	0.244561	-3.076
8727	ENSG00000119326	CTNNAL1	catenin (cadherin-associated protein), alpha-like 1		I	28	0.997735	7.1302	3.32375	0.0125987	0.244561	-3.07638
64097	ENSG00000129595	EPB41L4A	erythrocyte membrane protein band 4.1 like 4A		NI	11	0.363168	4.5899	3.32186	0.0126314	0.244906	-3.07907
4000	ENSG00000160789	LMNA	lamin A/C		NI	61	-0.620438	6.44376	-3.32005	0.012663	0.244906	-3.08166
2072	ENSG00000175595	ERCC4	excision repair cross-complementation group 4		NI	33	0.219604	3.78971	3.319	0.0126813	0.244906	-3.08316
80185	ENSG00000129696	TTI2	TELO2 interacting protein 2		NI	38	0.330232	4.20129	3.31811	0.0126969	0.244906	-3.08444
23164	ENSG00000133030	MPRIP	myosin phosphatase Rho interacting protein		I	4	-0.858895	6.54061	-3.31786	0.0127014	0.244906	-3.08481
2167	ENSG00000170323	FABP4	fatty acid binding protein 4, adipocyte	transporter	I	9	-0.637164	9.54267	-3.31751	0.0127075	0.244906	-3.08531
91445	ENSG00000138942	RNF185	ring finger protein 185		NI	6	0.626542	4.65985	3.31683	0.0127193	0.244906	-3.08628
23741	ENSG00000255302	EID1	EP300 interacting inhibitor of differentiation 1		I	14	-0.840425	6.69324	-3.31667	0.0127222	0.244906	-3.08651
29090	ENSG00000075336	TIMM21	translocase of inner mitochondrial membrane 21 homolog (yeast)		NI	22	0.544448	6.32049	3.31576	0.012738	0.244956	-3.0878
7398	ENSG00000162607	USP1	ubiquitin specific peptidase 1	peptidase	I	19	0.773343	5.52172	3.31097	0.0128225	0.245558	-3.09467
629	NA	CFB	complement factor B	peptidase	I	27	-1.51338	7.1634	-3.31092	0.0128233	0.245558	-3.09474
101928615	ENSG00000075420	LOC101928615	uncharacterized LOC101928615		NI	9	-1.04536	5.01651	-3.31074	0.0128266	0.245558	-3.095
9645	ENSG00000133816	MICAL2	microtubule associated monooxygenase, calponin and LIM domain containing 2		NI	49	-0.211018	4.30785	-3.31034	0.0128337	0.245558	-3.09558
8801	ENSG00000172340	SUCLG2	succinate-CoA ligase, GDP-forming, beta subunit		I	18	-0.713715	6.20918	-3.31009	0.0128381	0.245558	-3.09593
10808	ENSG00000120694	HSPH1	heat shock 105kDa/110kDa protein 1		I	84	0.63467	7.65883	3.30948	0.0128488	0.245558	-3.0968
80143	ENSG00000052723	SIKE1	suppressor of IKBKE 1		NI	22	0.302666	4.08676	3.30816	0.0128723	0.245726	-3.0987
9131	ENSG00000156709	AIFM1	apoptosis-inducing factor, mitochondrion-associated, 1		I	8	-0.403607	7.01209	-3.30749	0.0128841	0.245726	-3.09965
3700	ENSG00000055955	ITIH4	inter-alpha-trypsin inhibitor heavy chain family, member 4	Secreted	I	38	-1.49501	8.8026	-3.30371	0.0129514	0.246756	-3.10507
84549	ENSG00000198042	MAK16	MAK16 homolog (S. cerevisiae)		NI	16	0.682654	5.36613	3.30172	0.0129871	0.247181	-3.10792
1457	ENSG00000101266	CSNK2A1	casein kinase 2, alpha 1 polypeptide	kinase	NI	24	0.68409	4.98523	3.30075	0.0130045	0.247258	-3.10931
29957	ENSG00000085491	SLC25A24	solute carrier family 25 (mitochondrial carrier; phosphate carrier), member 24	Secreted	NI	22	-0.31373	4.03605	-3.29905	0.0130351	0.247587	-3.11176
48	ENSG00000122729	ACO1	aconitase 1, soluble		I	22	-0.592133	6.55754	-3.29816	0.0130511	0.247637	-3.11303
138241	ENSG00000155621	C9orf85	chromosome 9 open reading frame 85		NI	10	1.34571	5.85561	3.2946	0.0131153	0.248458	-3.11813
5229	ENSG00000164219	PGGT1B	protein geranylgeranyltransferase type I, beta subunit		NI	12	0.306795	4.13414	3.29428	0.0131212	0.248458	-3.11859
90293	ENSG00000003096	KLHL13	kelch-like family member 13		NI	22	0.329136	4.14546	3.29238	0.0131558	0.248859	-3.12133
6238	ENSG00000125844	RRBP1	ribosome binding protein 1	Secreted	NI	18	-0.682622	4.77552	-3.28843	0.0132277	0.249704	-3.12699
3141	ENSG00000159267	HLCS	holocarboxylase synthetase (biotin-(proprionyl-CoA-carboxylase (ATP-hydrolysing)) ligase)		NI	33	0.282002	4.17739	3.28829	0.0132301	0.249704	-3.12719
10428	ENSG00000153774	CFDP1	craniofacial development protein 1		NI	10	0.691292	4.62206	3.28771	0.0132408	0.249704	-3.12803
11138	ENSG00000204634	TBC1D8	TBC1 domain family, member 8 (with GRAM domain)		I	11	-0.434153	5.82602	-3.28552	0.013281	0.250207	-3.13117
55063	ENSG00000078487	ZCWPW1	zinc finger, CW type with PWWP domain 1		NI	25	0.343927	4.09227	3.28209	0.0133442	0.250758	-3.1361
2950	ENSG00000084207	GSTP1	glutathione S-transferase pi 1		I	6	-0.519964	7.41701	-3.28189	0.0133478	0.250758	-3.13638
27075	ENSG00000106537	TSPAN13	tetraspanin 13		I	11	0.813948	8.36091	3.28107	0.013363	0.250758	-3.13756
80336	ENSG00000101104	PABPC1L	poly(A) binding protein, cytoplasmic 1-like		NI	11	1.0649	6.14314	3.28099	0.0133644	0.250758	-3.13767
357	ENSG00000146950	SHROOM2	shroom family member 2	ion channel	NI	33	0.324194	3.89328	3.27937	0.0133944	0.251066	-3.14
3081	ENSG00000113924	HGD	homogentisate 1,2-dioxygenase		I	9	-0.689452	8.38266	-3.27791	0.0134216	0.251322	-3.1421
54968	ENSG00000175606	TMEM70	transmembrane protein 70		I	22	-0.675543	6.94498	-3.27537	0.0134687	0.251925	-3.14575
29115	ENSG00000161526	SAP30BP	SAP30 binding protein		NI	79	0.372157	4.63267	3.27471	0.013481	0.251925	-3.14669
79183	ENSG00000124120	TTPAL	tocopherol (alpha) transfer protein-like	transporter	NI	22	-0.72311	4.93494	-3.27309	0.0135112	0.252236	-3.14901
27324	ENSG00000103460	TOX3	TOX high mobility group box family member 3		NI	11	0.71875	4.92329	3.26775	0.0136115	0.253853	-3.15669
4189	ENSG00000128590	DNAJB9	DnaJ (Hsp40) homolog, subfamily B, member 9	Secreted	I	23	1.05839	7.30169	3.26699	0.0136259	0.253866	-3.15779
23528	ENSG00000162702	ZNF281	zinc finger protein 281		I	29	-0.479615	7.0327	-3.26467	0.0136696	0.254425	-3.16112
147339	ENSG00000152242	C18orf25	chromosome 18 open reading frame 25		NI	22	0.466452	4.17177	3.26162	0.0137276	0.255247	-3.16551
4354	NA	MPP1	membrane protein, palmitoylated 1, 55kDa	kinase	I	52	-0.497956	5.95791	-3.25845	0.013788	0.256115	-3.17007
7444	ENSG00000028116	VRK2	vaccinia related kinase 2	kinase	NI	11	0.959821	5.66931	3.25461	0.0138616	0.257134	-3.17559
80723	ENSG00000168917	SLC35G2	solute carrier family 35, member G2		NI	22	0.522255	4.92801	3.25385	0.0138763	0.257134	-3.17669
4023	ENSG00000175445	LPL	lipoprotein lipase	Secreted	NI	31	-0.522	4.10066	-3.25342	0.0138845	0.257134	-3.17731
57035	ENSG00000117616	RSRP1	arginine/serine-rich protein 1		NI	34	0.48173	5.26277	3.25113	0.0139287	0.257694	-3.1806
55795	ENSG00000126226	PCID2	PCI domain containing 2		NI	47	0.413734	5.28079	3.2496	0.0139582	0.257983	-3.1828
55974	ENSG00000169241	SLC50A1	solute carrier family 50 (sugar efflux transporter), member 1		NI	33	0.510711	5.26924	3.24877	0.0139743	0.258023	-3.18399
123016	ENSG00000165533	TTC8	tetratricopeptide repeat domain 8		NI	33	0.42466	4.34113	3.24729	0.014003	0.258103	-3.18612
1727	ENSG00000100243	CYB5R3	cytochrome b5 reductase 3	Secreted	NI	20	-0.410569	4.56963	-3.24711	0.0140064	0.258103	-3.18638
64422	ENSG00000144848	ATG3	autophagy related 3		I	63	0.510143	7.58188	3.24562	0.0140356	0.258383	-3.18854
285343	ENSG00000179152	TCAIM	T cell activation inhibitor, mitochondrial		NI	44	0.27317	4.76106	3.24187	0.0141087	0.259445	-3.19393
153396	ENSG00000164180	TMEM161B	transmembrane protein 161B		NI	50	0.36388	3.91752	3.24123	0.0141213	0.259445	-3.19485
90864	ENSG00000162032	SPSB3	splA/ryanodine receptor domain and SOCS box containing 3		NI	33	0.372532	4.33145	3.23814	0.0141821	0.259895	-3.19931
152137	ENSG00000152492	CCDC50	coiled-coil domain containing 50		NI	76	-0.510762	4.75302	-3.23808	0.0141831	0.259895	-3.19938
51292	ENSG00000100938	GMPR2	guanosine monophosphate reductase 2		I	11	0.726256	5.78736	3.23766	0.0141915	0.259895	-3.2
6001	ENSG00000148908	RGS10	regulator of G-protein signaling 10		NI	10	-0.841735	4.77513	-3.23645	0.0142153	0.259895	-3.20174
55450	ENSG00000162545	CAMK2N1	calcium/calmodulin-dependent protein kinase II inhibitor 1	kinase	I	22	-0.63817	5.39047	-3.23642	0.0142159	0.259895	-3.20178
55011	ENSG00000104872	PIH1D1	PIH1 domain containing 1		I	19	0.666589	5.84305	3.23414	0.014261	0.260463	-3.20506
10920	ENSG00000198612	COPS8	COP9 signalosome subunit 8		NI	16	0.745921	4.87225	3.23332	0.0142772	0.260503	-3.20624
64219	ENSG00000181191	PJA1	praja ring finger 1, E3 ubiquitin protein ligase		NI	42	0.621417	4.65848	3.23138	0.0143158	0.260645	-3.20904
84895	ENSG00000148343	FAM73B	family with sequence similarity 73, member B	Secreted	NI	11	0.337657	4.36843	3.23054	0.0143325	0.260645	-3.21025
51177	NA	PLEKHO1	pleckstrin homology domain containing, family O member 1		I	11	-0.492147	4.81912	-3.23018	0.0143396	0.260645	-3.21077
23008	ENSG00000128607	KLHDC10	kelch domain containing 10		NI	39	0.354734	4.09315	3.22979	0.0143475	0.260645	-3.21134
10875	ENSG00000127951	FGL2	fibrinogen-like 2	Secreted	NI	29	-0.275698	3.96442	-3.22932	0.0143568	0.260645	-3.21201
9972	ENSG00000124789	NUP153	nucleoporin 153kDa	transporter	NI	21	0.318252	5.16418	3.22772	0.0143888	0.260645	-3.21432
22899	ENSG00000198844	ARHGEF15	Rho guanine nucleotide exchange factor (GEF) 15		NI	20	-0.192782	3.72387	-3.22707	0.0144019	0.260645	-3.21526
3426	ENSG00000205403	CFI	complement factor I	peptidase	I	19	-1.64273	7.60358	-3.22637	0.0144159	0.260645	-3.21627
4498	ENSG00000255986	MT1JP	metallothionein 1J, pseudogene		NI	4	0.62054	5.03198	3.22601	0.0144231	0.260645	-3.21679
8870	NA	IER3	immediate early response 3	Secreted	I	11	-2.03948	6.39243	-3.22588	0.0144256	0.260645	-3.21697
22931	ENSG00000099246	RAB18	RAB18, member RAS oncogene family	GTPase	NI	85	0.813995	6.56622	3.22418	0.0144598	0.261009	-3.21942
63035	ENSG00000085185	BCORL1	BCL6 corepressor-like 1		NI	11	-0.398598	3.93478	-3.22154	0.0145129	0.261712	-3.22322
23642	ENSG00000255717	SNHG1	small nucleolar RNA host gene 1 (non-protein coding)		NI	11	1.05534	4.11665	3.22069	0.0145302	0.26177	-3.22446
3726	ENSG00000171223	JUNB	jun B proto-oncogene		NI	11	-0.448843	4.33326	-3.21989	0.0145463	0.261806	-3.22561
80007	ENSG00000119965	C10orf88	chromosome 10 open reading frame 88		NI	11	0.3845	3.7942	3.21918	0.0145606	0.261809	-3.22663
2357	ENSG00000171051	FPR1	formyl peptide receptor 1	G-protein coupled receptor	NI	11	-0.315038	4.0834	-3.2166	0.014613	0.262496	-3.23035
3050	ENSG00000130656	HBZ	hemoglobin, zeta	transporter	NI	4	0.525097	3.85625	3.21197	0.0147076	0.26394	-3.23704
27299	ENSG00000134028	ADAMDEC1	ADAM-like, decysin 1	peptidase	NI	55	-0.198887	3.77676	-3.20967	0.0147547	0.26415	-3.24036
125144	ENSG00000175061	LRRC75A-AS1	LRRC75A antisense RNA 1		I	33	0.763108	9.77589	3.20963	0.0147555	0.26415	-3.24042
8714	ENSG00000108846	ABCC3	ATP-binding cassette, sub-family C (CFTR/MRP), member 3	transporter	I	20	-0.601017	6.14843	-3.20863	0.014776	0.26415	-3.24186
2230	ENSG00000137714	FDX1	ferredoxin 1		I	20	-0.429131	5.49565	-3.20862	0.0147763	0.26415	-3.24188
2537	ENSG00000126709	IFI6	interferon, alpha-inducible protein 6	Secreted	NI	10	-0.644544	5.01321	-3.20731	0.0148034	0.264178	-3.24377
5570	ENSG00000135549	PKIB	protein kinase (cAMP-dependent, catalytic) inhibitor beta	kinase	NI	55	0.389744	3.84233	3.20716	0.0148064	0.264178	-3.24398
2287	ENSG00000100442	FKBP3	FK506 binding protein 3, 25kDa		NI	8	-0.870976	6.20522	-3.20641	0.0148219	0.2642	-3.24506
4116	ENSG00000162385	MAGOH	mago-nashi homolog, proliferation-associated (Drosophila)		NI	34	0.637609	6.59842	3.20531	0.0148445	0.26432	-3.24665
8560	ENSG00000143753	DEGS1	delta(4)-desaturase, sphingolipid 1		I	22	-1.0322	6.84346	-3.20346	0.0148828	0.26432	-3.24932
10103	ENSG00000117472	TSPAN1	tetraspanin 1		NI	6	0.705457	4.10583	3.20325	0.0148873	0.26432	-3.24963
7168	ENSG00000140416	TPM1	tropomyosin 1 (alpha)		NI	79	-0.281157	4.30967	-3.20271	0.0148985	0.26432	-3.25041
25825	ENSG00000182240	BACE2	beta-site APP-cleaving enzyme 2	peptidase	NI	33	-0.428272	4.38916	-3.20264	0.0148999	0.26432	-3.25051
2588	ENSG00000141012	GALNS	galactosamine (N-acetyl)-6-sulfatase	Secreted	NI	18	-0.392575	4.46388	-3.19816	0.0149932	0.265722	-3.25698
84172	ENSG00000125630	POLR1B	polymerase (RNA) I polypeptide B, 128kDa		NI	66	0.276617	4.19035	3.19597	0.015039	0.266278	-3.26014
10286	ENSG00000116752	BCAS2	breast carcinoma amplified sequence 2		NI	5	1.15748	6.02121	3.193	0.0151015	0.266871	-3.26443
537	NA	ATP6AP1	ATPase, H+ transporting, lysosomal accessory protein 1	transporter	I	22	-0.550556	6.00512	-3.19292	0.0151032	0.266871	-3.26455
102724880	NA	LOC102724880	uncharacterized LOC102724880		NI	5	-0.302773	3.87505	-3.19233	0.0151157	0.266871	-3.26541
962	ENSG00000117091	CD48	CD48 molecule		NI	11	-0.474902	4.20412	-3.19082	0.0151475	0.267179	-3.26759
23287	ENSG00000135049	AGTPBP1	ATP/GTP binding protein 1	peptidase	NI	32	0.254508	3.95093	3.18854	0.0151956	0.267773	-3.27087
313	ENSG00000136250	AOAH	acyloxyacyl hydrolase (neutrophil)	Secreted	NI	10	-0.37438	3.94484	-3.1877	0.0152136	0.267801	-3.2721
57470	ENSG00000130764	LRRC47	leucine rich repeat containing 47		I	11	0.565695	7.8578	3.18711	0.0152261	0.267801	-3.27295
80219	ENSG00000115520	COQ10B	coenzyme Q10 homolog B (S. cerevisiae)		I	32	0.550392	6.02245	3.18504	0.0152702	0.268083	-3.27594
55768	ENSG00000151092	NGLY1	N-glycanase 1	Secreted	I	53	0.41534	5.57551	3.18499	0.0152711	0.268083	-3.27601
10456	ENSG00000143575	HAX1	HCLS1 associated protein X-1		I	8	0.871459	8.77981	3.18298	0.015314	0.268582	-3.27891
7627	ENSG00000162086	ZNF75A	zinc finger protein 75a		NI	21	0.45833	3.94791	3.18175	0.0153403	0.268738	-3.28069
26577	ENSG00000163710	PCOLCE2	procollagen C-endopeptidase enhancer 2	Secreted	I	11	-0.707454	6.80407	-3.18056	0.0153659	0.268738	-3.28242
120526	ENSG00000170946	DNAJC24	DnaJ (Hsp40) homolog, subfamily C, member 24		NI	15	0.399637	3.93373	3.18054	0.0153664	0.268738	-3.28245
64332	ENSG00000144802	NFKBIZ	nuclear factor of kappa light polypeptide gene enhancer in B-cells inhibitor, zeta		I	11	-0.508296	6.70764	-3.17357	0.0155168	0.270818	-3.29254
6167	ENSG00000145592	RPL37	ribosomal protein L37		NI	27	0.417222	11.0153	3.17349	0.0155184	0.270818	-3.29265
644096	ENSG00000205138	SDHAF1	succinate dehydrogenase complex assembly factor 1		NI	11	1.06723	5.71576	3.17299	0.0155292	0.270818	-3.29336
10230	ENSG00000198496	NBR2	neighbor of BRCA1 gene 2 (non-protein coding)		NI	28	0.29639	3.91642	3.17132	0.0155655	0.271197	-3.29579
1184	NA	CLCN5	chloride channel, voltage-sensitive 5	ion channel	NI	32	0.297211	4.05077	3.17055	0.0155822	0.271233	-3.29689
163049	ENSG00000173875	ZNF791	zinc finger protein 791		NI	54	0.307941	3.87611	3.1692	0.0156117	0.27147	-3.29886
6483	ENSG00000157350	ST3GAL2	ST3 beta-galactoside alpha-2,3-sialyltransferase 2	Secreted	NI	32	-0.345946	4.25412	-3.16859	0.0156251	0.27147	-3.29974
150275	ENSG00000159873	CCDC117	coiled-coil domain containing 117		NI	33	0.306801	4.08624	3.16742	0.0156507	0.271562	-3.30144
9643	ENSG00000123562	MORF4L2	mortality factor 4 like 2		I	15	0.727086	8.61719	3.16647	0.0156714	0.271562	-3.30281
23410	ENSG00000142082	SIRT3	sirtuin 3		NI	44	0.185206	4.17476	3.16571	0.0156881	0.271562	-3.30391
85028	ENSG00000197989	SNHG12	small nucleolar RNA host gene 12 (non-protein coding)		I	15	1.14434	7.31847	3.16567	0.015689	0.271562	-3.30397
2247	ENSG00000138685	FGF2	fibroblast growth factor 2 (basic)		NI	31	-0.299587	3.8498	-3.16487	0.0157064	0.27161	-3.30512
6827	ENSG00000213246	SUPT4H1	suppressor of Ty 4 homolog 1 (S. cerevisiae)		NI	12	0.581299	5.31679	3.16203	0.0157689	0.272356	-3.30923
11011	ENSG00000146872	TLK2	tousled-like kinase 2	kinase	NI	12	0.249555	4.85535	3.16158	0.0157789	0.272356	-3.30989
84641	ENSG00000148110	HIATL1	hippocampus abundant transcript-like 1	transporter	NI	17	0.32069	4.42375	3.15193	0.0159935	0.275802	-3.32387
80195	ENSG00000133678	TMEM254	transmembrane protein 254		I	22	0.323985	4.60188	3.1511	0.0160122	0.275867	-3.32507
1906	ENSG00000078401	EDN1	endothelin 1	Secreted	NI	22	-0.268067	4.05339	-3.1494	0.0160503	0.276268	-3.32754
3611	ENSG00000166333	ILK	integrin-linked kinase	kinase	NI	11	-0.970806	5.41447	-3.14775	0.0160874	0.27665	-3.32993
10669	ENSG00000138028	CGREF1	cell growth regulator with EF-hand domain 1	Secreted	NI	30	0.334975	3.92314	3.14529	0.0161429	0.277347	-3.33349
157574	ENSG00000214050	FBXO16	F-box protein 16		NI	20	0.720011	4.20131	3.14203	0.0162168	0.278359	-3.33822
2244	ENSG00000171564	FGB	fibrinogen beta chain	Secreted	I	40	-0.677443	11.9209	-3.13126	0.0164636	0.282334	-3.35385
4645	ENSG00000167306	MYO5B	myosin VB		NI	40	-0.292691	4.83686	-3.12963	0.0165013	0.282665	-3.35621
60313	ENSG00000159592	GPBP1L1	GC-rich promoter binding protein 1-like 1		NI	22	0.274096	6.82125	3.1291	0.0165135	0.282665	-3.35697
10809	ENSG00000214530	STARD10	StAR-related lipid transfer (START) domain containing 10		I	12	-1.3248	8.07702	-3.12776	0.0165446	0.282938	-3.35892
183	ENSG00000135744	AGT	angiotensinogen (serpin peptidase inhibitor, clade A, member 8)	Secreted	I	22	-1.02652	8.49534	-3.1269	0.0165646	0.283019	-3.36017
83854	ENSG00000130812	ANGPTL6	angiopoietin-like 6	Secreted	NI	8	-0.342157	4.02727	-3.12492	0.0166107	0.283376	-3.36304
55191	ENSG00000172890	NADSYN1	NAD synthetase 1		NI	21	-0.297349	4.77237	-3.12468	0.0166161	0.283376	-3.36338
25871	ENSG00000163608	C3orf17	chromosome 3 open reading frame 17		NI	72	0.257509	4.10215	3.12391	0.0166341	0.283423	-3.3645
23360	ENSG00000109920	FNBP4	formin binding protein 4		NI	21	0.726363	4.62088	3.12293	0.0166572	0.283554	-3.36593
1571	ENSG00000130649	CYP2E1	cytochrome P450, family 2, subfamily E, polypeptide 1	Secreted	I	22	-1.54845	5.87382	-3.12082	0.0167065	0.284134	-3.36899
390980	ENSG00000204524	ZNF805	zinc finger protein 805		NI	44	0.291445	3.91295	3.11991	0.0167279	0.284156	-3.37031
85480	ENSG00000145777	TSLP	thymic stromal lymphopoietin		NI	29	0.239533	3.86255	3.11943	0.0167392	0.284156	-3.37101
54475	ENSG00000073536	NLE1	notchless homolog 1 (Drosophila)		NI	53	0.223224	3.95737	3.11881	0.0167538	0.284156	-3.37192
7705	ENSG00000167635	ZNF146	zinc finger protein 146		NI	33	0.681204	6.45948	3.11752	0.016784	0.284299	-3.37378
9324	ENSG00000118418	HMGN3	high mobility group nucleosomal binding domain 3		I	11	-0.633642	5.86879	-3.11695	0.0167975	0.284299	-3.37461
6447	ENSG00000166922	SCG5	secretogranin V (7B2 protein)	Secreted	NI	10	0.811825	4.05547	3.1165	0.0168083	0.284299	-3.37527
653857	ENSG00000106526	ACTR3C	ARP3 actin-related protein 3 homolog C (yeast)		I	4	-0.651138	5.11102	-3.11132	0.0169309	0.286111	-3.38278
1509	ENSG00000117984	CTSD	cathepsin D	peptidase	I	33	-0.946738	8.1177	-3.10912	0.0169834	0.286738	-3.38599
4502	ENSG00000125148	MT2A	metallothionein 2A		I	13	-0.313566	12.8175	-3.10541	0.0170721	0.287972	-3.39137
3625	ENSG00000163083	INHBB	inhibin, beta B	Secreted	I	11	-0.520457	5.01926	-3.10381	0.0171107	0.288255	-3.3937
79576	ENSG00000101882	NKAP	NFKB activating protein		NI	10	0.904234	5.25978	3.10333	0.0171223	0.288255	-3.39441
54471	ENSG00000100335	MIEF1	mitochondrial elongation factor 1	Secreted	NI	33	0.412132	4.86702	3.10251	0.0171418	0.288255	-3.39559
55007	ENSG00000100376	FAM118A	family with sequence similarity 118, member A		NI	40	0.381519	4.03682	3.10213	0.017151	0.288255	-3.39614
[truncated: 17,435 more rows]

## Sheet: highdose_topTableFull
ENTREZ ID	ENSEMBL	SYMBOL	GENE NAME	GENE FAMILY	INICalls	PROBENUM	logFC	AveExpr	t	P.Value	adj.P.Val	B
[truncated: 18,538 more rows]

## Sheet: Summary
Gene id
[truncated: 8,639 more rows]
